# Supplementary material for: International Delphi consensus on acute kidney injury: Foundations for AI-driven digital twin development in critical care nephrology
Source: PLoS One. 2026 Mar 25;21(3):e0344991. doi: 10.1371/journal.pone.0344991 (PMC13016343; doi:10.1371/journal.pone.0344991)
Supplement: S3 File — (XLSX) [file pone.0344991.s003.xlsx]

## Sheet: Study_Summary
Round	N_records
Round 1	56
Round 2	58

## Sheet: Panel_Demographics_Aggregate
Round	Variable	Category	Count
Round 1	Field of expertise	Nephrology	27
Round 1	Field of expertise	Nephrology and Critical Care	16
Round 1	Field of expertise	Critical Care	12
Round 1	Years of practice after training	Greater than 20 years	22
Round 1	Years of practice after training	10 - 20 years	22
Round 1	Years of practice after training	5 - 10 years	8
Round 1	Years of practice after training	Less than 5 years	3
Round 1	Country of practice	USA	30
Round 1	Country of practice	India	5
Round 1	Country of practice	UK	3
Round 1	Country of practice	FRANCE	2
Round 1	Country of practice	Japan	2
Round 1	Country of practice	Germany	2
Round 1	Country of practice	France	1
Round 1	Country of practice	China	1
Round 1	Country of practice	Bolivia	1
Round 1	Country of practice	Canada	1
Round 1	Country of practice	Italy	1
Round 1	Country of practice	Brazil	1
Round 1	Country of practice	Malaysia	1
Round 1	Country of practice	Mexico	1
Round 1	Country of practice	South Korea	1
Round 1	Country of practice	Brazil	1
Round 1	Country of practice	Australia	1
Round 2	Field of expertise	Nephrology	27
Round 2	Field of expertise	Nephrology and Critical Care	17
Round 2	Field of expertise	Critical Care	12
Round 2	Years of practice after training	10 - 20 years	22
Round 2	Years of practice after training	Greater than 20 years	22
Round 2	Years of practice after training	5 - 10 years	8
Round 2	Years of practice after training	Less than 5 years	4
Round 2	Country of practice	USA	17
Round 2	Country of practice	United States	10
Round 2	Country of practice	India	4
Round 2	Country of practice	United Kingdom	3
Round 2	Country of practice	Germany	2
Round 2	Country of practice	FRANCE	2
Round 2	Country of practice	Japan	2
Round 2	Country of practice	india	1
Round 2	Country of practice	China	1
Round 2	Country of practice	Italy	1
Round 2	Country of practice	Brazil	1
Round 2	Country of practice	Us	1
Round 2	Country of practice	canada	1
Round 2	Country of practice	Bolivia	1
Round 2	Country of practice	Usa	1
Round 2	Country of practice	france	1
Round 2	Country of practice	usa	1
Round 2	Country of practice	Malaysia	1
Round 2	Country of practice	US	1
Round 2	Country of practice	South Korea	1
Round 2	Country of practice	Brazil	1
Round 2	Country of practice	Mexico	1
Round 2	Country of practice	Australia	1

## Sheet: Round1_Raw_Deidentified
Respondent_ID	Hemodynamic changes	Inflammation	Nephrotoxicity	Obstruction	Decreased effective blood volume	Intratubular obstruction	Acute interstitial nephritis	AKI evolution that does not follow typical course	Serum creatinine levels or changes higher than what is expected in ICU-acquired AKI	Increased creatinine without evidence of uremia	Nonoliguric AKI	Proteinuria greater than 3gm/day	Presence of dysmorphic RBC	Findings suspicious for acute interstitial nephritis	Other	Cystatin C	Urine NGAL	Plasma NGAL	Ur & Plasma Liver type fatty acid binding protein(LFABP)	Plasma Retinol binding protein	Plasma Proenkephalin A	Others	Plasma NGAL.1	Urine NGAL.1	Kidney injury molecule -1	L-FABP	Cell cycle arrest markers	Others.1	Plasma NGAL.2	Urine NGAL.2	Kidney injury molecule-1	L-FABP.1	IL-18.1	Cell cycle arrest markers.1	Others.2	Q 24 hrs	Q 48 hrs	Q 72 hrs	Q 96 hrs	Weekly	Other.1	FeNa	FeUrea	Spot Ur. Na	BUN/Creatinine ratio	Ur. Osmolality	While on ACEI/ARB	CKD stage 2 without proteinuria	CKD stage 2 with proteinuria
R1_01	1	3	4	7	2	6	5	Seldom perform	None of my patients	None of my patients	None of my patients	Seldom perform	Seldom perform	Seldom perform	Seldom perform	3	1	2	5	6	4	7	2	1	3	6	4		2	1	3	6	5	4		2	3	4	5	6	1	Seldom perform	None of my patients	Seldom perform	None of my patients	Seldom perform	0-24%	25-49%	0-24%
R1_02	1	4	3	5	2	7	6	75% of patients	None of my patients	Seldom perform	None of my patients	Every patient	Every patient	Every patient	None of my patients	2	1	3	4	5	6	7	2	1	6	3	4	7	4	1	6	2	5	3	7	1	2	3	4	5	6	50% of patients	Every patients	Seldom perform	75% of patients	Every patients	1	1	1
R1_03	1	2	4	5	3	7	6	None of my patients	None of my patients	None of my patients	None of my patients	None of my patients	None of my patients	Seldom perform	None of my patients	4	2	3	5	7	6	1	3	2	4	5	1		3	2	5	6	4	1		2	3	4	5	6	1	None of my patients	Seldom perform	None of my patients	75% of patients	50% of patients	1	1	1
R1_04	1	2	3	7	4	6	5	Every patient	Seldom perform	Seldom perform	Seldom perform	Every patient	Seldom perform	Every patient	Seldom perform	1	3	4	6	7	5	2	4	2	3	6	1		6	2	3	7	4	1		1	2	3	4	5		Seldom perform	Seldom perform	Every patients	Seldom perform	Seldom perform	0-24%	0-24%	0-24%
R1_05	1	2	3	5	4	6	7	75% of patients	Seldom perform	None of my patients	Seldom perform	Every patient	75% of patients	75% of patients	75% of patients	3	2	4	5	6	7	1	3	2	4	5	1		3	2	4	5	6	1	7	5	3	2	4	6	1	Seldom perform	Seldom perform	50% of patients	75% of patients	Seldom perform	1	1	1
R1_06	1	2	5	6	3	4	7	Seldom perform	None of my patients	None of my patients	None of my patients	75% of patients	50% of patients	None of my patients	Seldom perform	1	2	3	4	5	6	7	3	2	4	5	1	7	4	2	3	5	6	1	7	1	2	3	4	5	6	75% of patients	50% of patients	Seldom perform	75% of patients	75% of patients	25-49%	0-24%	0-24%
R1_07	2	1	3	7	4	6	5	Seldom perform	None of my patients	None of my patients	Seldom perform	Seldom perform	75% of patients	Every patient	Seldom perform	4	2	6	3	7	5	1	6	2	3	4	1		6	4	2	3	5	1		1	2	3	4	5		Seldom perform	Seldom perform	Seldom perform	Seldom perform	Seldom perform	25-49%	0-24%	0-24%
R1_08	2	1	3	5	4	6	7	50% of patients	None of my patients	None of my patients	None of my patients	50% of patients	50% of patients	50% of patients	50% of patients	3	4	5	7	6	2	1	3	2	4	5	1	7	2	3	4	5	6	1	7	1	2	3	4	5	6	Seldom perform	Seldom perform	Seldom perform	Seldom perform	Seldom perform	25-49%	25-49%	25-49%
R1_09	3	1	4	5	2	6	7	50% of patients	None of my patients	None of my patients	None of my patients	Every patient	50% of patients	Every patient		1	6	5	2	3	4		6	5	2	4	1		6	5	2	4	3	1		1	2	3	4	5		Every patients	75% of patients	None of my patients	Seldom perform	Seldom perform	1	50-74%	25-49%
R1_10	1	4	3	7	2	6	5	Seldom perform	Seldom perform	Seldom perform	Seldom perform	50% of patients	Seldom perform	50% of patients	Seldom perform	1	4	2	3	7	6		3	7	4	5	2	1	2	6	3	5	7	4	1	1	2	3	4	5		Seldom perform	None of my patients	50% of patients	Seldom perform	50% of patients	50-74%	50-74%	50-74%
R1_11	2	1	3	6	4	5	7	50% of patients	50% of patients	Seldom perform	Seldom perform	50% of patients	50% of patients	75% of patients	Seldom perform	2	3	5	4	6	7	1	7	3	6	4	1	2	7	3	4	5	6	1	2	2	3	4	5	6	1	50% of patients	Seldom perform	50% of patients	50% of patients	Seldom perform	0-24%	0-24%	0-24%
R1_12	1	2	3	7	4	5	6	Every patient	75% of patients	50% of patients	50% of patients	75% of patients	75% of patients	Every patient		3	4	5	7	6	2		3	1	4	6	2		3	2	4	6	5	1		1	2	3	4	5		Seldom perform	None of my patients	50% of patients	Seldom perform	50% of patients	0-24%	50-74%	50-74%
R1_13	5	7	6	1	4	2	3	75% of patients	50% of patients	75% of patients	Seldom perform	Every patient	Every patient	75% of patients	None of my patients	5	1	3	2	4	6	7	1	4	2	3	6	7	1	3	2	4	5	6	7	2	1	3	4	5	6	None of my patients	None of my patients	Seldom perform	75% of patients	50% of patients	25-49%	25-49%	0-24%
R1_14	1	2	4	6	3	5	7	75% of patients	Seldom perform	75% of patients	Seldom perform	Every patient	Every patient	75% of patients	None of my patients	1	3	2	4	5	6	7	1	2	3	5	6	7	1	2	3	5	4	6	7	1	2	3	4	5	6	Seldom perform	Seldom perform	Seldom perform	50% of patients	Seldom perform	0-24%	0-24%	0-24%
R1_15	1	3	4	5	2	6	7	50% of patients	Seldom perform	Seldom perform	Seldom perform	Every patient	Every patient	50% of patients		3	1	2	5	7	4		2	1	4	3	7		2	1	3	4	5	7		1	2	4	5	3		Seldom perform	Seldom perform	50% of patients	Every patients	Seldom perform	0-24%	0-24%	0-24%
R1_16	3	2	4	7	1	6	5	75% of patients	Seldom perform	Seldom perform	50% of patients	Every patient	Every patient	Every patient	Seldom perform	6	2	3	1	4	5	7	1	3	2	4	6	7	5	6	3	1	2	4	7	1	2	3	4	5	6	50% of patients	Seldom perform	50% of patients	None of my patients	Seldom perform	0-24%	1	1
R1_17	2	1	3	5	4	6	7	50% of patients	50% of patients	Seldom perform	Seldom perform	Every patient	Every patient	Seldom perform	None of my patients	4	2	3	5	7	6	1	4	2	3	5	1	7	4	2	3	5	6	1	7	2	3	4	5	6	1	75% of patients	Seldom perform	75% of patients	Seldom perform	75% of patients	1	1	1
R1_18	1	2	3	4	5	6	7	None of my patients	None of my patients	Seldom perform	50% of patients	Every patient	75% of patients	Every patient		2	4	3	1	5	6		3	5	4	1	2		3	5	4	1	6	2		1	2	3	4	5		Every patients	75% of patients	Every patients	Every patients	Seldom perform	25-49%	50-74%	0-24%
R1_19	1	2	4	6	3	5	7	Seldom perform	Seldom perform	50% of patients	50% of patients	Seldom perform	Seldom perform	Seldom perform		4	1	2	3	6	5		4	1	5	3	2		5	1	3	4	6	2		1	2	3	4	5		75% of patients	Seldom perform	Every patients	Every patients	Every patients	1	1	1
R1_20	2	1	5	4	3	6	7	Seldom perform	None of my patients	None of my patients	None of my patients	Seldom perform	Seldom perform	Seldom perform	Seldom perform	1	3	2	4	5	6	7	1	2	3	4	6	7	1	2	3	4	5	6	7	2	1	3	4	5	6	None of my patients	None of my patients	None of my patients	Seldom perform	Seldom perform	Never	1	1
R1_21	1	3	4	7	2	5	6	Seldom perform	Seldom perform	None of my patients	None of my patients	75% of patients	Every patient	50% of patients		3	2	7	4	5	6	1	6	2	3	4	1		6	2	3	5	4	1		1	2	3	4	5		None of my patients	None of my patients	75% of patients	None of my patients	75% of patients	25-49%	50-74%	50-74%
R1_22	3	1	4	7	2	6	5	Seldom perform	None of my patients	None of my patients	None of my patients	None of my patients	None of my patients	Seldom perform	None of my patients	1	2	4	3	5	6		2	3	1	4	6		2	3	1	4	5	6		1	2	3	4	5		50% of patients	75% of patients	75% of patients	Every patients	50% of patients	50-74%	75-99%	75-99%
R1_23	6	7	4	1	5	3	2	50% of patients	Seldom perform	Seldom perform	50% of patients	Seldom perform	Seldom perform	Seldom perform		7	3	2	1	5	6		5	6	4	3	7		5	6	4	3	2	7		6	5	3	2	1		None of my patients	None of my patients	Seldom perform	None of my patients	Seldom perform	25-49%	25-49%	25-49%
R1_24	2	1	3	7	4	6	5	Seldom perform	None of my patients	None of my patients	None of my patients	50% of patients	Seldom perform	Seldom perform	50% of patients	1	2	4	5	6	3		4	3	2	5	1		3	2	4	6	5	1		1	2	3	4	5		Seldom perform	None of my patients	Seldom perform	None of my patients	Seldom perform	0-24%	0-24%	0-24%
R1_25	1	2	3	6	4	5	7	Seldom perform	None of my patients	None of my patients	None of my patients	None of my patients	Seldom perform	Seldom perform	Seldom perform	2	1	3	4	7	6	5	3	1	2	5	6	7	3	1	2	4	5	6	7	1	2	3	4	5	6	Seldom perform	Seldom perform	50% of patients	Seldom perform	50% of patients	Never	Never	Never
R1_26	1	3	2	6	4	5	7	None of my patients	None of my patients	None of my patients	None of my patients	75% of patients	None of my patients	75% of patients		2	1	3	6	7	5		5	1	3	6	2		4	1	3	6	5	2		2	1	3	5	6		Seldom perform	None of my patients	Seldom perform	Every patients	50% of patients	0-24%	0-24%	0-24%
R1_27	7	6	4	1	5	2	3	50% of patients	Seldom perform	Seldom perform	Seldom perform	50% of patients	75% of patients	50% of patients		6	5	4	3	2	1		4	5	6	2	1		5	6	7	2	3	1		1	2	3	4	5		50% of patients	50% of patients	Every patients	Every patients	Every patients	0-24%	0-24%	0-24%
R1_28	7	6	4	1	5	3	2	50% of patients	Seldom perform	None of my patients	None of my patients	75% of patients	75% of patients	75% of patients		6
R1_29	2	1	3	5	4	6	7	None of my patients	None of my patients	None of my patients	None of my patients	50% of patients	None of my patients	Seldom perform	Seldom perform	1	2	3	5	6	4	7	4	3	2	5	1	7	4	3	2	5	6	1	7	1	3	4	5	6	2	Seldom perform	Seldom perform	Seldom perform	50% of patients	Seldom perform	0-24%	25-49%	25-49%
R1_30	1	5	3	7	2	4	6	Seldom perform	Seldom perform	Seldom perform	Seldom perform	50% of patients	75% of patients	50% of patients		2	1	3	4	5	6		2	1	3	4	6		1	2	3	4	5	6		1	2	3	4	5		Seldom perform	Seldom perform	50% of patients	Seldom perform	50% of patients	0-24%	75-99%	50-74%
R1_31	2	4	3	5	1	6	7	Seldom perform	Seldom perform	None of my patients	Seldom perform	Seldom perform	75% of patients	50% of patients		1	3	4	5	2	6	7	4	3	2	6	1		3	2	1	4	5	6		2	1	3	4	5		None of my patients	None of my patients	Seldom perform	75% of patients	Every patients	0-24%	25-49%	25-49%
R1_32	1	3	4	5	2	6	7	50% of patients	None of my patients	None of my patients	None of my patients	75% of patients	75% of patients	75% of patients	None of my patients	1	2	3	4	5	6		6	1	2	5	3		3	1	2	6	5	4		1	2	3	4	5		75% of patients	75% of patients	Seldom perform	Every patients	Seldom perform	0-24%	0-24%	0-24%
R1_33	1	3	2	6	5	7	4	75% of patients	Seldom perform	Seldom perform	Seldom perform	75% of patients	75% of patients	50% of patients		2	3	4	5	6	1		3	4	6	2	1		3	2	6	4	5	1		1	2	3	4	5		75% of patients	75% of patients	75% of patients	Every patients	75% of patients	25-49%	25-49%	25-49%
R1_34	2	1	3	7	4	6	5	Seldom perform	None of my patients	None of my patients	None of my patients	50% of patients	75% of patients	50% of patients	Seldom perform	2	4	5	6	7	3	1	7	3	4	5	1	2	4	3	2	5	6	1	7	1	2	3	4	5	6	Seldom perform	None of my patients	Seldom perform	Seldom perform	Seldom perform	50-74%	25-49%	0-24%
R1_35	7	6	5	1	4	2	3	50% of patients	Seldom perform	Seldom perform	Seldom perform	50% of patients	Seldom perform	Seldom perform	Seldom perform	6	5	4	3	2	1		7	6	5	4	2	1	7	6	5	4	3	2	1	1	2	3	4	5		75% of patients	50% of patients	Every patients	50% of patients	50% of patients	50-74%	25-49%	25-49%
R1_36	2	1	3	7	6	5	4	Seldom perform	None of my patients	None of my patients	Seldom perform	75% of patients	Seldom perform	50% of patients	Seldom perform	2	4	3	6	5	1		1	3	2	5	4		1	3	2	5	6	4		1	2	3	4	5		Seldom perform	Seldom perform	Seldom perform	50% of patients	50% of patients	0-24%	0-24%	0-24%
R1_37	7	5	3	1	6	2	4	50% of patients	Seldom perform	Seldom perform	50% of patients	Seldom perform	50% of patients	Seldom perform		7	6	5	3	4	1		6	7	3	4	1		7	6	1	4	5	2		6	3	5	1	2		50% of patients	50% of patients	Seldom perform	50% of patients	Seldom perform	50-74%	50-74%	25-49%
R1_38	1	4	2	6	3	5	7	75% of patients	Seldom perform	None of my patients	Seldom perform	75% of patients	Every patient	75% of patients		2	3	4	5	6	7		5	6	4	3	1		6	7	4	3	2	1		1	2	3	4	5		Seldom perform	Seldom perform	None of my patients	None of my patients	None of my patients	1	1	1
R1_39	2	1	4	5	3	6	7	Seldom perform	Seldom perform	Seldom perform	Seldom perform	75% of patients	75% of patients	50% of patients		1	2	6	5	3	4	7	6	2	3	4	1		6	2	3	4	5	1		1	2	3	4	5		Seldom perform	Seldom perform	Seldom perform	Every patients	Seldom perform
R1_40	1	4	3	6	2	5	7	Seldom perform	None of my patients	None of my patients	None of my patients	Seldom perform	Seldom perform	50% of patients		2	1	3	4	5	6		6	2	3	5	1		6	2	3	5	4	1		1	2	3	4	5		75% of patients	75% of patients	Seldom perform	Seldom perform	Seldom perform	0-24%	25-49%	25-49%
R1_41	7	5	3	2	6	4	1	Seldom perform	Seldom perform	Seldom perform	None of my patients	Seldom perform	50% of patients	50% of patients		7	6	5	4	3	2	1	4	5	6	2	7		4	5	6	3	2	7		2	1	3	4	5		50% of patients	50% of patients	Seldom perform	Every patients	50% of patients	0-24%	50-74%	50-74%
R1_42	1	4	2	5	3	7	6	Seldom perform	Seldom perform	Seldom perform	Seldom perform	Every patient	Every patient	50% of patients	Seldom perform	1	3	4	7	6	5	2	3	2	4	6	1	7	3	2	4	6	5	1	7	1	2	3	4	5		Seldom perform	Seldom perform	Seldom perform	Every patients	Seldom perform	0-24%	50-74%	50-74%
R1_43
R1_44	7	4	5	1	6	2	3	Seldom perform	Seldom perform	Seldom perform	Seldom perform	50% of patients	75% of patients	Seldom perform	Seldom perform	5	4	7	3	2	6	1	6	2	5	4	7		7	6	3	4	2	5		1	2	3	4	5		Seldom perform	Seldom perform	50% of patients	Seldom perform	50% of patients	Never	75-99%	50-74%
R1_45	3	2	4	5	1	6	7	None of my patients	None of my patients	None of my patients	None of my patients	Seldom perform	None of my patients	Seldom perform		3	2	4	5	6	7	1	6	3	2	4	1		6	4	1	3	2	5		1	2	3	4	5		50% of patients	Seldom perform	Seldom perform	75% of patients	75% of patients	25-49%	50-74%	25-49%
R1_46	1	3	4	6	2	5	7	Seldom perform	None of my patients	None of my patients	None of my patients	50% of patients	Seldom perform	Seldom perform		1	3	2	4	5	6		1	3	2	5	6		1	3	2	4	5	6		1	2	3	4	5		Every patients	50% of patients	Every patients	Every patients	50% of patients	0-24%	25-49%	25-49%
R1_47	2	3	4	6	1	7	5	Seldom perform	None of my patients	Seldom perform	None of my patients	None of my patients	50% of patients	None of my patients		1	2	3	5	6	4		3	2	4	6	1		3	1	2	6	5	4		4	1	2	3	5		Every patients	Every patients	75% of patients	Every patients	Every patients	1	1	1
R1_48	2	1	3	6	4	5	7	None of my patients	None of my patients	None of my patients	None of my patients	Seldom perform	Seldom perform	Seldom perform		2	1	6	3	5	4	7	6	1	3	4	2		7	1	4	5	6	2		1	2	3	4	5		None of my patients	None of my patients	Seldom perform	75% of patients	75% of patients	50-74%	75-99%	75-99%
R1_49	1	3	4	5	2	6	7	Seldom perform	Seldom perform	Seldom perform	Seldom perform	75% of patients	Seldom perform	Seldom perform	Seldom perform	1	2	3	4	5	6	7	1	2	3	4	6	7	1	2	3	4	5	6	7	1	2	3	4	5	6	Every patients	Every patients	Every patients	Every patients	50% of patients	50-74%	50-74%	50-74%
R1_50	6	7	5	1	4	3	2	75% of patients	Seldom perform	Seldom perform	Seldom perform	Seldom perform	50% of patients	50% of patients	Every patient	2	1	3	4	5	6		4	1	3	5	2		4	1	3	5	6	2		2	1	3	4	5		Seldom perform	Seldom perform	Seldom perform	None of my patients	Seldom perform	75-99%	75-99%	75-99%
R1_51	2	1	3	4	5	7	6	Seldom perform	None of my patients	None of my patients	None of my patients	Every patient	None of my patients	None of my patients	None of my patients	2	1	3	4	6	5		3	1	2	4	6		3	1	2	4	5	6	7	2	1	3	4	5	6	Every patients	Seldom perform	Every patients	None of my patients	75% of patients	1	1	1
R1_52	1	2	4	7	3	5	6	Seldom perform	None of my patients	Seldom perform	Seldom perform	75% of patients	75% of patients	75% of patients	Seldom perform	5	1	2	3	6	7	4	2	1	3	6	7	4	3	2	4	5	6	7	1	1	2	3	4	5		Seldom perform	Seldom perform	Seldom perform	Seldom perform	Seldom perform	0-24%	0-24%	0-24%
R1_53	1	4	3	7	2	5	6	Seldom perform	None of my patients	Seldom perform	Seldom perform	Seldom perform	Seldom perform	50% of patients		1	2	3	4	5	6		3	4	1	5	6		3	4	1	5	2	6		1	4	2	5	3		Seldom perform	Seldom perform	Seldom perform	None of my patients	50% of patients	25-49%	50-74%	50-74%
R1_54	1	7	3	5	2	4	6	75% of patients	None of my patients	None of my patients	None of my patients	75% of patients	None of my patients	50% of patients	50% of patients	2	1	4	3	5	6	7	2	1	4	6	3	7	5	2	1	6	4	3	7	1	2	3	4	5	6	Seldom perform	Seldom perform	None of my patients	75% of patients	None of my patients	75-99%	50-74%	50-74%
R1_55	1	3	2	7	4	6	5	Seldom perform	Seldom perform	None of my patients	None of my patients	75% of patients	Every patient	Seldom perform	75% of patients	4	2	5	7	6	3	1	6	2	3	5	1		7	1	4	5	6	2	3	1	2	3	4	5		Seldom perform	Seldom perform	Seldom perform	Seldom perform	75% of patients	Never	25-49%	25-49%
R1_56
[truncated: 65 more columns]

## Sheet: Round2_Raw_Deidentified
Respondent_ID	Hemodynamic changes	Inflammation	Nephrotoxicity	Obstruction	Decreased effective blood volume	Intratubular obstruction	Acute interstitial nephritis	AKI evolution that does not follow typical course	Serum creatinine levels or changes higher than what is expected in ICU-acquired AKI	Increased creatinine without evidence of uremia	Nonoliguric AKI	Proteinuria greater than 3gm/day	Presence of dysmorphic RBC	Findings suspicious for acute interstitial nephritis	Other	Cystatin C	Urine NGAL	Plasma NGAL	Ur & Plasma Liver type fatty acid binding protein(LFABP)	Plasma Retinol binding protein	Plasma Proenkephalin A	Others	Plasma NGAL.1	Urine NGAL.1	Kidney injury molecule -1	L-FABP	Cell cycle arrest markers	Others.1	Plasma NGAL.2	Urine NGAL.2	Kidney injury molecule-1	L-FABP.1	IL-18.1	Cell cycle arrest markers.1	Others.2	Q 24 hrs	Q 48 hrs	Q 72 hrs	Q 96 hrs	Weekly	Other.1	FeNa	FeUrea	Spot Ur. Na	BUN/Creatinine ratio	Ur. Osmolality	While on ACEI/ARB	CKD stage 2 without proteinuria	CKD stage 2 with proteinuria
R2_01	1	3	2	7	4	6	5	Seldom perform	Seldom perform	None of my patients	None of my patients	75% of patients	Every patient	Seldom perform	75% of patients	4	2	5	7	6	3	1	6	2	3	5	1		7	1	4	5	6	2	3	1	2	3	4	5		Seldom perform	Seldom perform	Seldom perform	Seldom perform	75% of patients	Never	25-49%	25-49%
R2_02	1	2	3	6	4	5	7	Seldom perform	None of my patients	None of my patients	None of my patients	None of my patients	Seldom perform	Seldom perform	Seldom perform	2	1	3	4	7	6	5	3	1	2	5	6	7	3	1	2	4	5	6	7	1	2	3	4	5	6	Seldom perform	Seldom perform	50% of patients	Seldom perform	50% of patients	Never	Never	Never
R2_03	2	1	3	6	4	5	7	50% of patients	50% of patients	Seldom perform	Seldom perform	50% of patients	50% of patients	75% of patients	Seldom perform	2	3	5	4	6	7	1	7	3	6	4	1	2	7	3	4	5	6	1	2	2	3	4	5	6	1	50% of patients	Seldom perform	50% of patients	50% of patients	Seldom perform	0-24%	0-24%	0-24%
R2_04	7	6	5	1	4	2	3	50% of patients	Seldom perform	Seldom perform	Seldom perform	50% of patients	Seldom perform	Seldom perform	Seldom perform	6	5	4	3	2	1		7	6	5	4	2	1	7	6	5	4	3	2	1	1	2	3	4	5		75% of patients	50% of patients	Every patients	50% of patients	50% of patients	50-74%	25-49%	25-49%
R2_05	2	1	3	4	5	7	6	Seldom perform	None of my patients	None of my patients	None of my patients	Every patient	None of my patients	None of my patients	None of my patients	2	1	3	4	6	5		3	1	2	4	6		3	1	2	4	5	6	7	2	1	3	4	5	6	Every patients	Seldom perform	Every patients	None of my patients	75% of patients	1	1	1
R2_06	2	4	3	5	1	6	7	Seldom perform	Seldom perform	None of my patients	Seldom perform	Seldom perform	75% of patients	50% of patients		1	3	4	5	2	6	7	4	3	2	6	1		3	2	1	4	5	6		2	1	3	4	5		None of my patients	None of my patients	Seldom perform	75% of patients	Every patients	0-24%	25-49%	25-49%
R2_07	3	2	4	5	1	6	7	None of my patients	None of my patients	None of my patients	None of my patients	Seldom perform	None of my patients	Seldom perform		3	2	4	5	6	7	1	6	3	2	4	1		6	4	1	3	2	5		1	2	3	4	5		50% of patients	Seldom perform	Seldom perform	75% of patients	75% of patients	25-49%	50-74%	25-49%
R2_08	1	4	2	6	3	5	7	75% of patients	Seldom perform	None of my patients	Seldom perform	75% of patients	Every patient	75% of patients		2	3	4	5	6	7		5	6	4	3	1		6	7	4	3	2	1		1	2	3	4	5		Seldom perform	Seldom perform	None of my patients	None of my patients	None of my patients	1	1	1
R2_09	1	3	4	7	2	5	6	Seldom perform	Seldom perform	None of my patients	None of my patients	75% of patients	Every patient	50% of patients		3	2	7	4	5	6	1	6	2	3	4	1		6	2	3	5	4	1		1	2	3	4	5		None of my patients	None of my patients	75% of patients	None of my patients	75% of patients	25-49%	50-74%	50-74%
R2_10	1	3	4	5	2	6	7	50% of patients	Seldom perform	Seldom perform	Seldom perform	Every patient	Every patient	50% of patients		3	1	2	5	7	4		2	1	4	3	7		2	1	3	4	5	7		1	2	4	5	3		Seldom perform	Seldom perform	50% of patients	Every patients	Seldom perform	0-24%	0-24%	0-24%
R2_11	7	4	5	1	6	2	3	Seldom perform	Seldom perform	Seldom perform	Seldom perform	50% of patients	75% of patients	Seldom perform	Seldom perform	5	4	7	3	2	6	1	6	2	5	4	7		7	6	3	4	2	5		1	2	3	4	5		Seldom perform	Seldom perform	50% of patients	Seldom perform	50% of patients	Never	75-99%	50-74%
R2_12	3	1	4	5	2	6	7	50% of patients	None of my patients	None of my patients	None of my patients	Every patient	50% of patients	Every patient		1	6	5	2	3	4		6	5	2	4	1		6	5	2	4	3	1		1	2	3	4	5		Every patients	75% of patients	None of my patients	Seldom perform	Seldom perform	1	50-74%	25-49%
R2_13	6	7	5	1	4	3	2	75% of patients	Seldom perform	Seldom perform	Seldom perform	Seldom perform	50% of patients	50% of patients	Every patient	2	1	3	4	5	6		4	1	3	5	2		4	1	3	5	6	2		2	1	3	4	5		Seldom perform	Seldom perform	Seldom perform	None of my patients	Seldom perform	75-99%	75-99%	75-99%
R2_14	1	7	3	5	2	4	6	75% of patients	None of my patients	None of my patients	None of my patients	75% of patients	None of my patients	50% of patients	50% of patients	2	1	4	3	5	6	7	2	1	4	6	3	7	5	2	1	6	4	3	7	1	2	3	4	5	6	Seldom perform	Seldom perform	None of my patients	75% of patients	None of my patients	75-99%	50-74%	50-74%
R2_15	1	3	4	5	2	6	7	50% of patients	None of my patients	None of my patients	None of my patients	75% of patients	75% of patients	75% of patients	None of my patients	1	2	3	4	5	6		6	1	2	5	3		3	1	2	6	5	4		1	2	3	4	5		75% of patients	75% of patients	Seldom perform	Every patients	Seldom perform	0-24%	0-24%	0-24%
R2_16	1	2	4	6	3	5	7	75% of patients	Seldom perform	75% of patients	Seldom perform	Every patient	Every patient	75% of patients	None of my patients	1	3	2	4	5	6	7	1	2	3	5	6	7	1	2	3	5	4	6	7	1	2	3	4	5	6	Seldom perform	Seldom perform	Seldom perform	50% of patients	Seldom perform	0-24%	0-24%	0-24%
R2_17	1	2	3	4	5	6	7	None of my patients	None of my patients	Seldom perform	50% of patients	Every patient	75% of patients	Every patient		2	4	3	1	5	6		3	5	4	1	2		3	5	4	1	6	2		1	2	3	4	5		Every patients	75% of patients	Every patients	Every patients	Seldom perform	25-49%	50-74%	0-24%
R2_18	1	2	3	7	4	6	5	Every patient	Seldom perform	Seldom perform	Seldom perform	Every patient	Seldom perform	Every patient	Seldom perform	1	3	4	6	7	5	2	4	2	3	6	1		6	2	3	7	4	1		1	2	3	4	5		Seldom perform	Seldom perform	Every patients	Seldom perform	Seldom perform	0-24%	0-24%	0-24%
R2_19	7	5	3	2	6	4	1	Seldom perform	Seldom perform	Seldom perform	None of my patients	Seldom perform	50% of patients	50% of patients		7	6	5	4	3	2	1	4	5	6	2	7		4	5	6	3	2	7		2	1	3	4	5		50% of patients	50% of patients	Seldom perform	Every patients	50% of patients	0-24%	50-74%	50-74%
R2_20	1	4	3	7	2	6	5	Seldom perform	Seldom perform	Seldom perform	Seldom perform	50% of patients	Seldom perform	50% of patients	Seldom perform	1	4	2	3	7	6		3	7	4	5	2	1	2	6	3	5	7	4	1	1	2	3	4	5		Seldom perform	None of my patients	50% of patients	Seldom perform	50% of patients	50-74%	50-74%	50-74%
R2_21	1	5	3	7	2	4	6	Seldom perform	Seldom perform	Seldom perform	Seldom perform	50% of patients	75% of patients	50% of patients		2	1	3	4	5	6		2	1	3	4	6		1	2	3	4	5	6		1	2	3	4	5		Seldom perform	Seldom perform	50% of patients	Seldom perform	50% of patients	0-24%	75-99%	50-74%
R2_22	3	1	4	7	2	6	5	Seldom perform	None of my patients	None of my patients	None of my patients	None of my patients	None of my patients	Seldom perform	None of my patients	1	2	4	3	5	6		2	3	1	4	6		2	3	1	4	5	6		1	2	3	4	5		50% of patients	75% of patients	75% of patients	Every patients	50% of patients	50-74%	75-99%	75-99%
R2_23	2	1	3	5	4	6	7	None of my patients	None of my patients	None of my patients	None of my patients	50% of patients	None of my patients	Seldom perform	Seldom perform	1	2	3	5	6	4	7	4	3	2	5	1	7	4	3	2	5	6	1	7	1	3	4	5	6	2	Seldom perform	Seldom perform	Seldom perform	50% of patients	Seldom perform	0-24%	25-49%	25-49%
R2_24	1	2	4	6	3	7	5	Seldom perform	Seldom perform	None of my patients	None of my patients	50% of patients	50% of patients	50% of patients		1	2	3	4	5	6		4	3	2	5	1		4	2	3	5	6	1		1	2	3	4	5		None of my patients	None of my patients	None of my patients	Seldom perform	Seldom perform	50-74%	1	1
R2_25	6	7	4	1	5	3	2	50% of patients	Seldom perform	Seldom perform	50% of patients	Seldom perform	Seldom perform	Seldom perform		7	3	2	1	5	6		5	6	4	3	7		5	6	4	3	2	7		6	5	3	2	1		None of my patients	None of my patients	Seldom perform	None of my patients	Seldom perform	25-49%	25-49%	25-49%
R2_26	7	6	4	1	5	3	2	50% of patients	Seldom perform	None of my patients	None of my patients	75% of patients	75% of patients	75% of patients		6
R2_27	1	3	2	6	4	5	7	None of my patients	None of my patients	None of my patients	None of my patients	75% of patients	None of my patients	75% of patients		2	1	3	6	7	5		5	1	3	6	2		4	1	3	6	5	2		2	1	3	5	6		Seldom perform	None of my patients	Seldom perform	Every patients	50% of patients	0-24%	0-24%	0-24%
R2_28	1	2	4	6	3	5	7	Seldom perform	Seldom perform	50% of patients	50% of patients	Seldom perform	Seldom perform	Seldom perform		4	1	2	3	6	5		4	1	5	3	2		5	1	3	4	6	2		1	2	3	4	5		75% of patients	Seldom perform	Every patients	Every patients	Every patients	1	1	1
R2_29	2	1	5	4	3	6	7	Seldom perform	None of my patients	None of my patients	None of my patients	Seldom perform	Seldom perform	Seldom perform	Seldom perform	1	3	2	4	5	6	7	1	2	3	4	6	7	1	2	3	4	5	6	7	2	1	3	4	5	6	None of my patients	None of my patients	None of my patients	Seldom perform	Seldom perform	Never	1	1
R2_30	2	1	4	5	3	6	7	Seldom perform	Seldom perform	Seldom perform	Seldom perform	75% of patients	75% of patients	50% of patients		1	2	6	5	3	4	7	6	2	3	4	1		6	2	3	4	5	1		1	2	3	4	5		Seldom perform	Seldom perform	Seldom perform	Every patients	Seldom perform
R2_31	1	3	4	6	2	5	7	Seldom perform	None of my patients	None of my patients	None of my patients	50% of patients	Seldom perform	Seldom perform		1	3	2	4	5	6		1	3	2	5	6		1	3	2	4	5	6		1	2	3	4	5		Every patients	50% of patients	Every patients	Every patients	50% of patients	0-24%	25-49%	25-49%
R2_32	1	2	4	7	3	5	6	Seldom perform	None of my patients	Seldom perform	Seldom perform	75% of patients	75% of patients	75% of patients	Seldom perform	5	1	2	3	6	7	4	2	1	3	6	7	4	3	2	4	5	6	7	1	1	2	3	4	5		Seldom perform	Seldom perform	Seldom perform	Seldom perform	Seldom perform	0-24%	0-24%	0-24%
R2_33	2	1	3	7	4	6	5	Seldom perform	None of my patients	None of my patients	None of my patients	50% of patients	Seldom perform	Seldom perform	50% of patients	1	2	4	5	6	3		4	3	2	5	1		3	2	4	6	5	1		1	2	3	4	5		Seldom perform	None of my patients	Seldom perform	None of my patients	Seldom perform	0-24%	0-24%	0-24%
R2_34	2	1	3	7	6	5	4	Seldom perform	None of my patients	None of my patients	Seldom perform	75% of patients	Seldom perform	50% of patients	Seldom perform	2	4	3	6	5	1		1	3	2	5	4		1	3	2	5	6	4		1	2	3	4	5		Seldom perform	Seldom perform	Seldom perform	50% of patients	50% of patients	0-24%	0-24%	0-24%
R2_35
R2_36	1	4	2	5	3	7	6	Seldom perform	Seldom perform	Seldom perform	Seldom perform	Every patient	Every patient	50% of patients	Seldom perform	1	3	4	7	6	5	2	3	2	4	6	1	7	3	2	4	6	5	1	7	1	2	3	4	5		Seldom perform	Seldom perform	Seldom perform	Every patients	Seldom perform	0-24%	50-74%	50-74%
R2_37	1	3	4	5	2	6	7	Seldom perform	Seldom perform	Seldom perform	Seldom perform	75% of patients	Seldom perform	Seldom perform	Seldom perform	1	2	3	4	5	6	7	1	2	3	4	6	7	1	2	3	4	5	6	7	1	2	3	4	5	6	Every patients	Every patients	Every patients	Every patients	50% of patients	50-74%	50-74%	50-74%
R2_38	1	3	2	6	5	7	4	75% of patients	Seldom perform	Seldom perform	Seldom perform	75% of patients	75% of patients	50% of patients		2	3	4	5	6	1		3	4	6	2	1		3	2	6	4	5	1		1	2	3	4	5		75% of patients	75% of patients	75% of patients	Every patients	75% of patients	25-49%	25-49%	25-49%
R2_39	2	3	4	6	1	7	5	Seldom perform	None of my patients	Seldom perform	None of my patients	None of my patients	50% of patients	None of my patients		1	2	3	5	6	4		3	2	4	6	1		3	1	2	6	5	4		4	1	2	3	5		Every patients	Every patients	75% of patients	Every patients	Every patients	1	1	1
R2_40	2	1	3	6	4	5	7	None of my patients	None of my patients	None of my patients	None of my patients	Seldom perform	Seldom perform	Seldom perform		2	1	6	3	5	4	7	6	1	3	4	2		7	1	4	5	6	2		1	2	3	4	5		None of my patients	None of my patients	Seldom perform	75% of patients	75% of patients	50-74%	75-99%	75-99%
R2_41	2	1	3	7	4	6	5	Seldom perform	None of my patients	None of my patients	Seldom perform	Seldom perform	75% of patients	Every patient	Seldom perform	4	2	6	3	7	5	1	6	2	3	4	1		6	4	2	3	5	1		1	2	3	4	5		Seldom perform	Seldom perform	Seldom perform	Seldom perform	Seldom perform	25-49%	0-24%	0-24%
R2_42	2	1	3	7	4	6	5	Seldom perform	None of my patients	None of my patients	None of my patients	50% of patients	75% of patients	50% of patients	Seldom perform	2	4	5	6	7	3	1	7	3	4	5	1	2	4	3	2	5	6	1	7	1	2	3	4	5	6	Seldom perform	None of my patients	Seldom perform	Seldom perform	Seldom perform	50-74%	25-49%	0-24%
R2_43	1	2	3	7	4	5	6	Every patient	75% of patients	50% of patients	50% of patients	75% of patients	75% of patients	Every patient		3	4	5	7	6	2		3	1	4	6	2		3	2	4	6	5	1		1	2	3	4	5		Seldom perform	None of my patients	50% of patients	Seldom perform	50% of patients	0-24%	50-74%	50-74%
R2_44	7	6	4	1	5	2	3	50% of patients	Seldom perform	Seldom perform	Seldom perform	50% of patients	75% of patients	50% of patients		6	5	4	3	2	1		4	5	6	2	1		5	6	7	2	3	1		1	2	3	4	5		50% of patients	50% of patients	Every patients	Every patients	Every patients	0-24%	0-24%	0-24%
R2_45	1	4	3	5	2	7	6	75% of patients	None of my patients	Seldom perform	None of my patients	Every patient	Every patient	Every patient	None of my patients	2	1	3	4	5	6	7	2	1	6	3	4	7	4	1	6	2	5	3	7	1	2	3	4	5	6	50% of patients	Every patients	Seldom perform	75% of patients	Every patients	1	1	1
R2_46	1	2	3	5	4	6	7	75% of patients	Seldom perform	None of my patients	Seldom perform	Every patient	75% of patients	75% of patients	75% of patients	3	2	4	5	6	7	1	3	2	4	5	1		3	2	4	5	6	1	7	5	3	2	4	6	1	Seldom perform	Seldom perform	50% of patients	75% of patients	Seldom perform	1	1	1
R2_47
R2_48	1	4	3	6	2	5	7	Seldom perform	None of my patients	None of my patients	None of my patients	Seldom perform	Seldom perform	50% of patients		2	1	3	4	5	6		6	2	3	5	1		6	2	3	5	4	1		1	2	3	4	5		75% of patients	75% of patients	Seldom perform	Seldom perform	Seldom perform	0-24%	25-49%	25-49%
R2_49	7	5	3	1	6	2	4	50% of patients	Seldom perform	Seldom perform	50% of patients	Seldom perform	50% of patients	Seldom perform		7	6	5	3	4	1		6	7	3	4	1		7	6	1	4	5	2		6	3	5	1	2		50% of patients	50% of patients	Seldom perform	50% of patients	Seldom perform	50-74%	50-74%	25-49%
R2_50	1	2	4	5	3	7	6	None of my patients	None of my patients	None of my patients	None of my patients	None of my patients	None of my patients	Seldom perform	None of my patients	4	2	3	5	7	6	1	3	2	4	5	1		3	2	5	6	4	1		2	3	4	5	6	1	None of my patients	Seldom perform	None of my patients	75% of patients	50% of patients	1	1	1
R2_51	2	1	3	5	4	6	7	50% of patients	None of my patients	None of my patients	None of my patients	50% of patients	50% of patients	50% of patients	50% of patients	3	4	5	7	6	2	1	3	2	4	5	1	7	2	3	4	5	6	1	7	1	2	3	4	5	6	Seldom perform	Seldom perform	Seldom perform	Seldom perform	Seldom perform	25-49%	25-49%	25-49%
R2_52	3	2	4	7	1	6	5	75% of patients	Seldom perform	Seldom perform	50% of patients	Every patient	Every patient	Every patient	Seldom perform	6	2	3	1	4	5	7	1	3	2	4	6	7	5	6	3	1	2	4	7	1	2	3	4	5	6	50% of patients	Seldom perform	50% of patients	None of my patients	Seldom perform	0-24%	1	1
R2_53	2	1	3	5	4	6	7	50% of patients	50% of patients	Seldom perform	Seldom perform	Every patient	Every patient	Seldom perform	None of my patients	4	2	3	5	7	6	1	4	2	3	5	1	7	4	2	3	5	6	1	7	2	3	4	5	6	1	75% of patients	Seldom perform	75% of patients	Seldom perform	75% of patients	1	1	1
R2_54	5	7	6	1	4	2	3	75% of patients	50% of patients	75% of patients	Seldom perform	Every patient	Every patient	75% of patients	None of my patients	5	1	3	2	4	6	7	1	4	2	3	6	7	1	3	2	4	5	6	7	2	1	3	4	5	6	None of my patients	None of my patients	Seldom perform	75% of patients	50% of patients	25-49%	25-49%	0-24%
R2_55	1	2	5	6	3	4	7	Seldom perform	None of my patients	None of my patients	None of my patients	75% of patients	50% of patients	None of my patients	Seldom perform	1	2	3	4	5	6	7	3	2	4	5	1	7	4	2	3	5	6	1	7	1	2	3	4	5	6	75% of patients	50% of patients	Seldom perform	75% of patients	75% of patients	25-49%	0-24%	0-24%
R2_56	1	4	3	7	2	5	6	Seldom perform	None of my patients	Seldom perform	Seldom perform	Seldom perform	Seldom perform	50% of patients		1	2	3	4	5	6		3	4	1	5	6		3	4	1	5	2	6		1	4	2	5	3		Seldom perform	Seldom perform	Seldom perform	None of my patients	50% of patients	25-49%	50-74%	50-74%
R2_57	1	3	4	7	2	6	5	Seldom perform	None of my patients	None of my patients	None of my patients	Seldom perform	Seldom perform	Seldom perform	Seldom perform	3	1	2	5	6	4	7	2	1	3	6	4		2	1	3	6	5	4		2	3	4	5	6	1	Seldom perform	None of my patients	Seldom perform	None of my patients	Seldom perform	0-24%	25-49%	0-24%
R2_58
[truncated: 85 more columns]

## Sheet: Round1_Numeric_Summary
Item	N	Mean	SD	Median	Q1	Q3	Min	Max
Hemodynamic changes	54	2.33333	2.01878	1.5	1	2	1	7
Inflammation	54	2.98148	1.83766	3	1.25	4	1	7
Nephrotoxicity	54	3.5	0.863298	3	3	4	2	6
Obstruction	54	5.07407	1.9986	5.5	5	7	1	7
Decreased effective blood volume	54	3.35185	1.37577	3.5	2	4	1	6
Intratubular obstruction	54	5.16667	1.41087	6	5	6	2	7
Acute interstitial nephritis	54	5.59259	1.65425	6	5	7	1	7
Cystatin C	54	2.74074	1.84478	2	1	4	1	7
Urine NGAL	53	2.5283	1.40882	2	1	3	1	6
Plasma NGAL	53	3.67925	1.29754	3	3	4	2	7
Ur & Plasma Liver type fatty acid binding protein(LFABP)	53	4.16981	1.45094	4	3	5	1	7
Plasma Retinol binding protein	53	5.24528	1.38544	5	5	6	2	7
Plasma Proenkephalin A	53	4.83019	1.79461	6	4	6	1	7
Others	29	4	2.89087	4	1	7	1	7
Plasma NGAL.1	53	3.73585	1.83084	3	2	6	1	7
Urine NGAL.1	53	2.67925	1.67302	2	1	3	1	7
Kidney injury molecule -1	53	3.35849	1.2724	3	2	4	1	6
L-FABP	53	4.39623	1.18223	5	4	5	1	6
Cell cycle arrest markers	53	3	2.34521	2	1	6	1	7
Others.1	18	5.61111	2.37979	7	4.75	7	1	7
Plasma NGAL.2	53	3.88679	1.89798	4	3	6	1	7
Urine NGAL.2	53	2.83019	1.75122	2	2	4	1	7
Kidney injury molecule-1	53	3.11321	1.36805	3	2	4	1	7
L-FABP.1	53	4.43396	1.26353	5	4	5	1	7
IL-18.1	53	4.67925	1.34126	5	4	6	2	7
Cell cycle arrest markers.1	53	3.20755	2.24772	2	1	6	1	7
Others.2	21	5.71429	2.39046	7	7	7	1	7
Q 24 hrs	53	1.5283	1.1702	1	1	2	1	6
Q 48 hrs	53	2.07547	0.729833	2	2	2	1	5
Q 72 hrs	53	3.09434	0.490845	3	3	3	2	5
Q 96 hrs	53	4.03774	0.649327	4	4	4	1	5
Weekly	53	4.92453	0.873742	5	5	5	1	6
Other.1	18	4.38889	2.35494	6	1.25	6	1	6

## Sheet: Round2_Numeric_Summary
Item	N	Mean	SD	Median	Q1	Q3	Min	Max
Hemodynamic changes	55	2.30909	2.00806	1	1	2	1	7
Inflammation	55	2.96364	1.82537	3	1.5	4	1	7
Nephrotoxicity	55	3.50909	0.85792	3	3	4	2	6
Obstruction	55	5.09091	1.98394	6	5	7	1	7
Decreased effective blood volume	55	3.34545	1.36379	3	2	4	1	6
Intratubular obstruction	55	5.2	1.41944	6	5	6	2	7
Acute interstitial nephritis	55	5.58182	1.64081	6	5	7	1	7
Cystatin C	55	2.70909	1.84263	2	1	4	1	7
Urine NGAL	54	2.51852	1.39731	2	1.25	3	1	6
Plasma NGAL	54	3.66667	1.28856	3	3	4	2	7
Ur & Plasma Liver type fatty acid binding protein(LFABP)	54	4.16667	1.43737	4	3	5	1	7
Plasma Retinol binding protein	54	5.24074	1.37272	5	5	6	2	7
Plasma Proenkephalin A	54	4.85185	1.78471	6	4	6	1	7
Others	29	4	2.89087	4	1	7	1	7
Plasma NGAL.1	54	3.74074	1.81384	3.5	2.25	5.75	1	7
Urine NGAL.1	54	2.68519	1.65773	2	1.25	3	1	7
Kidney injury molecule -1	54	3.33333	1.27383	3	2	4	1	6
L-FABP	54	4.40741	1.17391	5	4	5	1	6
Cell cycle arrest markers	54	2.96296	2.33887	2	1	6	1	7
Others.1	18	5.61111	2.37979	7	4.75	7	1	7
Plasma NGAL.2	54	3.88889	1.88005	4	3	5.75	1	7
Urine NGAL.2	54	2.81481	1.73829	2	2	3.75	1	7
Kidney injury molecule-1	54	3.11111	1.35517	3	2	4	1	7
L-FABP.1	54	4.44444	1.25392	5	4	5	1	7
IL-18.1	54	4.7037	1.34065	5	4	6	2	7
Cell cycle arrest markers.1	54	3.16667	2.24659	2	1	6	1	7
Others.2	21	5.71429	2.39046	7	7	7	1	7
Q 24 hrs	54	1.51852	1.16134	1	1	2	1	6
Q 48 hrs	54	2.07407	0.722988	2	2	2	1	5
Q 72 hrs	54	3.09259	0.486362	3	3	3	2	5
Q 96 hrs	54	4.03704	0.643193	4	4	4	1	5
Weekly	54	4.92593	0.865521	5	5	5	1	6
Other.1	18	4.38889	2.35494	6	1.25	6	1	6
Nephrotoxicity.1	45	1.11111	0.48721	1	1	1	1	4
Obstruction.1	45	3.08889	0.848052	3	2	4	2	4
Cast or pigment nephropathy	45	3.06667	0.914529	3	2	4	1	4
Acute interstitial nephritis.1	45	2.73333	0.780443	3	2	3	1	4
Rapid proliferative glomerulonephritis	45	1.93333	1.21356	1	1	3	1	4
Post kidney transplant	45	2.02222	0.783027	2	2	2	1	4
Post solid organ transplant	45	2.71111	0.968181	3	2	3	1	4
Post bone marrow transplant	45	3.33333	0.879049	4	3	4	1	4
Cell cycle arrest markers(Nephrochek, TIMP-2*IGFBP7)	45	1.77778	0.822659	2	1	2	1	3
Cystatin C.1	45	2.06667	0.80904	2	1	3	1	3
Urine NGAL.3	45	2.15556	0.796457	2	2	3	1	3
BUN >100	45	1.57778	0.865734	1	1	2	1	3
Platelets < 100,000	45	2.55556	0.502519	3	2	3	2	3
Platelets < 50,000	45	1.86667	0.726135	2	1	2	1	3
BUN >100.1	45	1.55556	0.840875	1	1	2	1	3
Platelets < 100,000.1	45	2.55556	0.545875	3	2	3	1	3
Platelets < 50,000.1	45	1.88889	0.714214	2	1	2	1	3

## Sheet: Round1_Categorical_Summary
Item	Category	Count
AKI evolution that does not follow typical course	Seldom perform	26
AKI evolution that does not follow typical course	50% of patients	11
AKI evolution that does not follow typical course	75% of patients	9
AKI evolution that does not follow typical course	None of my patients	6
AKI evolution that does not follow typical course	Every patient	2
AKI evolution that does not follow typical course	__TOTAL_NONMISSING__	54
AKI evolution that does not follow typical course	__N_UNIQUE__	5
Serum creatinine levels or changes higher than what is expected in ICU-acquired AKI	None of my patients	26
Serum creatinine levels or changes higher than what is expected in ICU-acquired AKI	Seldom perform	24
Serum creatinine levels or changes higher than what is expected in ICU-acquired AKI	50% of patients	3
Serum creatinine levels or changes higher than what is expected in ICU-acquired AKI	75% of patients	1
Serum creatinine levels or changes higher than what is expected in ICU-acquired AKI	__TOTAL_NONMISSING__	54
Serum creatinine levels or changes higher than what is expected in ICU-acquired AKI	__N_UNIQUE__	4
Increased creatinine without evidence of uremia	None of my patients	27
Increased creatinine without evidence of uremia	Seldom perform	23
Increased creatinine without evidence of uremia	50% of patients	2
Increased creatinine without evidence of uremia	75% of patients	2
Increased creatinine without evidence of uremia	__TOTAL_NONMISSING__	54
Increased creatinine without evidence of uremia	__N_UNIQUE__	4
Nonoliguric AKI	None of my patients	25
Nonoliguric AKI	Seldom perform	23
Nonoliguric AKI	50% of patients	6
Nonoliguric AKI	__TOTAL_NONMISSING__	54
Nonoliguric AKI	__N_UNIQUE__	3
Proteinuria greater than 3gm/day	75% of patients	14
Proteinuria greater than 3gm/day	Seldom perform	13
Proteinuria greater than 3gm/day	Every patient	12
Proteinuria greater than 3gm/day	50% of patients	11
Proteinuria greater than 3gm/day	None of my patients	4
Proteinuria greater than 3gm/day	__TOTAL_NONMISSING__	54
Proteinuria greater than 3gm/day	__N_UNIQUE__	5
Presence of dysmorphic RBC	Seldom perform	15
Presence of dysmorphic RBC	75% of patients	14
Presence of dysmorphic RBC	Every patient	10
Presence of dysmorphic RBC	50% of patients	8
Presence of dysmorphic RBC	None of my patients	7
Presence of dysmorphic RBC	__TOTAL_NONMISSING__	54
Presence of dysmorphic RBC	__N_UNIQUE__	5
Findings suspicious for acute interstitial nephritis	Seldom perform	18
Findings suspicious for acute interstitial nephritis	50% of patients	17
Findings suspicious for acute interstitial nephritis	75% of patients	9
Findings suspicious for acute interstitial nephritis	Every patient	7
Findings suspicious for acute interstitial nephritis	None of my patients	3
Findings suspicious for acute interstitial nephritis	__TOTAL_NONMISSING__	54
Findings suspicious for acute interstitial nephritis	__N_UNIQUE__	5
Other	Seldom perform	17
Other	None of my patients	8
Other	50% of patients	3
Other	75% of patients	2
Other	Every patient	1
Other	__TOTAL_NONMISSING__	31
Other	__N_UNIQUE__	5
FeNa	Seldom perform	25
FeNa	50% of patients	8
FeNa	None of my patients	7
FeNa	75% of patients	7
FeNa	Every patients	6
FeNa	__TOTAL_NONMISSING__	53
FeNa	__N_UNIQUE__	5
FeUrea	Seldom perform	26
FeUrea	None of my patients	12
FeUrea	50% of patients	6
FeUrea	75% of patients	6
FeUrea	Every patients	3
FeUrea	__TOTAL_NONMISSING__	53
FeUrea	__N_UNIQUE__	5
Spot Ur. Na	Seldom perform	26
Spot Ur. Na	50% of patients	9
Spot Ur. Na	Every patients	8
Spot Ur. Na	None of my patients	5
Spot Ur. Na	75% of patients	5
Spot Ur. Na	__TOTAL_NONMISSING__	53
Spot Ur. Na	__N_UNIQUE__	5
BUN/Creatinine ratio	Seldom perform	15
BUN/Creatinine ratio	Every patients	14
BUN/Creatinine ratio	None of my patients	9
BUN/Creatinine ratio	75% of patients	9
BUN/Creatinine ratio	50% of patients	6
BUN/Creatinine ratio	__TOTAL_NONMISSING__	53
BUN/Creatinine ratio	__N_UNIQUE__	5
Ur. Osmolality	Seldom perform	23
Ur. Osmolality	50% of patients	15
Ur. Osmolality	75% of patients	8
Ur. Osmolality	Every patients	5
Ur. Osmolality	None of my patients	2
Ur. Osmolality	__TOTAL_NONMISSING__	53
Ur. Osmolality	__N_UNIQUE__	5
While on ACEI/ARB	0-24%	20
While on ACEI/ARB	25-49%	10
While on ACEI/ARB	1	9
While on ACEI/ARB	50-74%	7
While on ACEI/ARB	Never	4
While on ACEI/ARB	75-99%	2
While on ACEI/ARB	__TOTAL_NONMISSING__	52
While on ACEI/ARB	__N_UNIQUE__	6
CKD stage 2 without proteinuria	25-49%	12
CKD stage 2 without proteinuria	0-24%	12
CKD stage 2 without proteinuria	50-74%	12
CKD stage 2 without proteinuria	1	10
CKD stage 2 without proteinuria	75-99%	5
CKD stage 2 without proteinuria	Never	1
CKD stage 2 without proteinuria	__TOTAL_NONMISSING__	52
CKD stage 2 without proteinuria	__N_UNIQUE__	6
CKD stage 2 with proteinuria	0-24%	16
CKD stage 2 with proteinuria	25-49%	12
CKD stage 2 with proteinuria	1	10
CKD stage 2 with proteinuria	50-74%	10
CKD stage 2 with proteinuria	75-99%	3
CKD stage 2 with proteinuria	Never	1
CKD stage 2 with proteinuria	__TOTAL_NONMISSING__	52
CKD stage 2 with proteinuria	__N_UNIQUE__	6
CKD stage 3 without proteinuria	0-24%	18
CKD stage 3 without proteinuria	25-49%	14
CKD stage 3 without proteinuria	50-74%	9
CKD stage 3 without proteinuria	1	5
CKD stage 3 without proteinuria	75-99%	4
CKD stage 3 without proteinuria	Never	2
CKD stage 3 without proteinuria	__TOTAL_NONMISSING__	52
CKD stage 3 without proteinuria	__N_UNIQUE__	6
CKD stage 3 with proteinuria	0-24%	18
CKD stage 3 with proteinuria	25-49%	17
CKD stage 3 with proteinuria	50-74%	8
CKD stage 3 with proteinuria	1	4
CKD stage 3 with proteinuria	Never	3
CKD stage 3 with proteinuria	75-99%	2
CKD stage 3 with proteinuria	__TOTAL_NONMISSING__	52
CKD stage 3 with proteinuria	__N_UNIQUE__	6
CKD stage 4	0-24%	31
CKD stage 4	25-49%	9
CKD stage 4	50-74%	4
CKD stage 4	Never	4
CKD stage 4	75-99%	3
CKD stage 4	1	1
CKD stage 4	__TOTAL_NONMISSING__	52
CKD stage 4	__N_UNIQUE__	6
CKD stage 5	0-24%	34
CKD stage 5	25-49%	7
CKD stage 5	Never	5
CKD stage 5	1	2
CKD stage 5	75-99%	2
CKD stage 5	50-74%	2
CKD stage 5	__TOTAL_NONMISSING__	52
CKD stage 5	__N_UNIQUE__	6
AKI Stage 1 without proteinuria	25-49%	16
AKI Stage 1 without proteinuria	0-24%	15
AKI Stage 1 without proteinuria	50-74%	10
AKI Stage 1 without proteinuria	75-99%	6
AKI Stage 1 without proteinuria	1	4
AKI Stage 1 without proteinuria	Never	1
AKI Stage 1 without proteinuria	__TOTAL_NONMISSING__	52
AKI Stage 1 without proteinuria	__N_UNIQUE__	6
AKI Stage 1 with proteinuria	0-24%	17
AKI Stage 1 with proteinuria	25-49%	16
AKI Stage 1 with proteinuria	50-74%	9
AKI Stage 1 with proteinuria	75-99%	6
AKI Stage 1 with proteinuria	1	3
AKI Stage 1 with proteinuria	Never	1
AKI Stage 1 with proteinuria	__TOTAL_NONMISSING__	52
AKI Stage 1 with proteinuria	__N_UNIQUE__	6
AKI Stage 2 without proteinuria	0-24%	20
AKI Stage 2 without proteinuria	25-49%	17
AKI Stage 2 without proteinuria	Never	5
AKI Stage 2 without proteinuria	50-74%	5
AKI Stage 2 without proteinuria	75-99%	3
AKI Stage 2 without proteinuria	1	2
AKI Stage 2 without proteinuria	__TOTAL_NONMISSING__	52
AKI Stage 2 without proteinuria	__N_UNIQUE__	6
AKI Stage 2 with proteinuria	0-24%	24
AKI Stage 2 with proteinuria	25-49%	13
AKI Stage 2 with proteinuria	Never	6
AKI Stage 2 with proteinuria	50-74%	5
AKI Stage 2 with proteinuria	75-99%	2
AKI Stage 2 with proteinuria	1	2
AKI Stage 2 with proteinuria	__TOTAL_NONMISSING__	52
AKI Stage 2 with proteinuria	__N_UNIQUE__	6
AKI Stage 3 without proteinuria	0-24%	28
AKI Stage 3 without proteinuria	Never	10
AKI Stage 3 without proteinuria	25-49%	9
AKI Stage 3 without proteinuria	75-99%	2
AKI Stage 3 without proteinuria	50-74%	2
AKI Stage 3 without proteinuria	1	1
AKI Stage 3 without proteinuria	__TOTAL_NONMISSING__	52
AKI Stage 3 without proteinuria	__N_UNIQUE__	6
AKI Stage 3 with proteinuria	0-24%	25
AKI Stage 3 with proteinuria	Never	12
AKI Stage 3 with proteinuria	25-49%	9
AKI Stage 3 with proteinuria	50-74%	3
AKI Stage 3 with proteinuria	75-99%	2
AKI Stage 3 with proteinuria	1	1
AKI Stage 3 with proteinuria	__TOTAL_NONMISSING__	52
AKI Stage 3 with proteinuria	__N_UNIQUE__	6
AKD without proteinuria	0-24%	32
AKD without proteinuria	25-49%	9
AKD without proteinuria	75-99%	4
AKD without proteinuria	Never	3
AKD without proteinuria	1	2
AKD without proteinuria	50-74%	2
AKD without proteinuria	__TOTAL_NONMISSING__	52
AKD without proteinuria	__N_UNIQUE__	6
AKD with proteinuria	0-24%	31
AKD with proteinuria	25-49%	7
AKD with proteinuria	Never	5
AKD with proteinuria	75-99%	4
AKD with proteinuria	50-74%	3
AKD with proteinuria	1	2
AKD with proteinuria	__TOTAL_NONMISSING__	52
AKD with proteinuria	__N_UNIQUE__	6
Darbepoetin	0-24%	27
Darbepoetin	Never	21
Darbepoetin	50-74%	2
Darbepoetin	75-99%	1
Darbepoetin	25-49%	1
Darbepoetin	__TOTAL_NONMISSING__	52
Darbepoetin	__N_UNIQUE__	5
Epoetin	0-24%	25
Epoetin	Never	13
Epoetin	25-49%	6
Epoetin	75-99%	4
Epoetin	1	2
Epoetin	50-74%	2
Epoetin	__TOTAL_NONMISSING__	52
Epoetin	__N_UNIQUE__	6
Peginesatide	Never	47
Peginesatide	0-24%	5
Peginesatide	__TOTAL_NONMISSING__	52
Peginesatide	__N_UNIQUE__	2
Roxadustat	Never	50
Roxadustat	0-24%	2
Roxadustat	__TOTAL_NONMISSING__	52
Roxadustat	__N_UNIQUE__	2
Daprodustat	Never	50
Daprodustat	0-24%	2
Daprodustat	__TOTAL_NONMISSING__	52
Daprodustat	__N_UNIQUE__	2
IV iron infusion	0-24%	30
IV iron infusion	Never	12
IV iron infusion	25-49%	6
IV iron infusion	50-74%	3
IV iron infusion	1	1
IV iron infusion	__TOTAL_NONMISSING__	52
IV iron infusion	__N_UNIQUE__	5
Blood transfusion	25-49%	19
Blood transfusion	0-24%	16
Blood transfusion	50-74%	8
Blood transfusion	75-99%	5
Blood transfusion	Never	2
Blood transfusion	1	2
Blood transfusion	__TOTAL_NONMISSING__	52
Blood transfusion	__N_UNIQUE__	6
Diabetic ketoacidosis, pH less than 7.2	0-24%	18
Diabetic ketoacidosis, pH less than 7.2	50-74%	10
Diabetic ketoacidosis, pH less than 7.2	Never	10
Diabetic ketoacidosis, pH less than 7.2	75-99%	5
Diabetic ketoacidosis, pH less than 7.2	1	4
Diabetic ketoacidosis, pH less than 7.2	25-49%	4
Diabetic ketoacidosis, pH less than 7.2	__TOTAL_NONMISSING__	51
Diabetic ketoacidosis, pH less than 7.2	__N_UNIQUE__	6
Lactic acidosis, pH less than 7.2	25-49%	14
Lactic acidosis, pH less than 7.2	50-74%	12
Lactic acidosis, pH less than 7.2	0-24%	11
Lactic acidosis, pH less than 7.2	1	6
Lactic acidosis, pH less than 7.2	Never	4
Lactic acidosis, pH less than 7.2	75-99%	4
Lactic acidosis, pH less than 7.2	__TOTAL_NONMISSING__	51
Lactic acidosis, pH less than 7.2	__N_UNIQUE__	6
Prevention of contrast associated AKI	Never	24
Prevention of contrast associated AKI	0-24%	14
Prevention of contrast associated AKI	25-49%	8
Prevention of contrast associated AKI	50-74%	4
Prevention of contrast associated AKI	1	1
Prevention of contrast associated AKI	__TOTAL_NONMISSING__	51
Prevention of contrast associated AKI	__N_UNIQUE__	5
Rhabdomyolysis	0-24%	13
Rhabdomyolysis	50-74%	9
Rhabdomyolysis	75-99%	8
Rhabdomyolysis	25-49%	8
Rhabdomyolysis	Never	8
Rhabdomyolysis	1	5
Rhabdomyolysis	__TOTAL_NONMISSING__	51
Rhabdomyolysis	__N_UNIQUE__	6
Tumor lysis syndrome	0-24%	14
Tumor lysis syndrome	75-99%	10
Tumor lysis syndrome	25-49%	9
Tumor lysis syndrome	50-74%	8
Tumor lysis syndrome	Never	7
Tumor lysis syndrome	1	3
Tumor lysis syndrome	__TOTAL_NONMISSING__	51
Tumor lysis syndrome	__N_UNIQUE__	6
Renal biopsy	Never	21
Renal biopsy	0-24%	19
Renal biopsy	25-49%	5
Renal biopsy	1	2
Renal biopsy	50-74%	2
Renal biopsy	75-99%	2
Renal biopsy	__TOTAL_NONMISSING__	51
Renal biopsy	__N_UNIQUE__	6
Percutaneous intervention	Never	30
Percutaneous intervention	0-24%	19
Percutaneous intervention	25-49%	1
Percutaneous intervention	75-99%	1
Percutaneous intervention	__TOTAL_NONMISSING__	51
Percutaneous intervention	__N_UNIQUE__	4
Neurosurgical procedure	0-24%	23
Neurosurgical procedure	Never	18
Neurosurgical procedure	25-49%	4
Neurosurgical procedure	50-74%	2
Neurosurgical procedure	75-99%	2
Neurosurgical procedure	1	2
Neurosurgical procedure	__TOTAL_NONMISSING__	51
Neurosurgical procedure	__N_UNIQUE__	6
Laparotomy	Never	32
Laparotomy	0-24%	15
Laparotomy	75-99%	2
Laparotomy	50-74%	1
Laparotomy	1	1
Laparotomy	__TOTAL_NONMISSING__	51
Laparotomy	__N_UNIQUE__	5
On dual antiplatelet therapy	Never	38
On dual antiplatelet therapy	0-24%	8
On dual antiplatelet therapy	25-49%	3
On dual antiplatelet therapy	75-99%	1
On dual antiplatelet therapy	1	1
On dual antiplatelet therapy	__TOTAL_NONMISSING__	51
On dual antiplatelet therapy	__N_UNIQUE__	5
On dual antiplatelet therapy and anticoagulation	Never	34
On dual antiplatelet therapy and anticoagulation	0-24%	13
On dual antiplatelet therapy and anticoagulation	25-49%	2
On dual antiplatelet therapy and anticoagulation	75-99%	1
On dual antiplatelet therapy and anticoagulation	1	1
On dual antiplatelet therapy and anticoagulation	__TOTAL_NONMISSING__	51
On dual antiplatelet therapy and anticoagulation	__N_UNIQUE__	5
On novel oral anticoagulation therapy with active bleeding	Never	34
On novel oral anticoagulation therapy with active bleeding	0-24%	10
On novel oral anticoagulation therapy with active bleeding	1	3
On novel oral anticoagulation therapy with active bleeding	50-74%	2
On novel oral anticoagulation therapy with active bleeding	25-49%	1
On novel oral anticoagulation therapy with active bleeding	75-99%	1
On novel oral anticoagulation therapy with active bleeding	__TOTAL_NONMISSING__	51
On novel oral anticoagulation therapy with active bleeding	__N_UNIQUE__	6
Renal biopsy.1	Never	15
Renal biopsy.1	0-24%	14
Renal biopsy.1	1	7
Renal biopsy.1	25-49%	7
Renal biopsy.1	50-74%	5
Renal biopsy.1	75-99%	3
Renal biopsy.1	__TOTAL_NONMISSING__	51
Renal biopsy.1	__N_UNIQUE__	6
Percutaneous intervention.1	Never	24
Percutaneous intervention.1	0-24%	11
Percutaneous intervention.1	50-74%	6
Percutaneous intervention.1	1	4
Percutaneous intervention.1	25-49%	4
Percutaneous intervention.1	75-99%	2
Percutaneous intervention.1	__TOTAL_NONMISSING__	51
Percutaneous intervention.1	__N_UNIQUE__	6
Neurosurgical procedure.1	Never	17
Neurosurgical procedure.1	0-24%	16
Neurosurgical procedure.1	25-49%	6
Neurosurgical procedure.1	1	5
Neurosurgical procedure.1	50-74%	5
Neurosurgical procedure.1	75-99%	2
Neurosurgical procedure.1	__TOTAL_NONMISSING__	51
Neurosurgical procedure.1	__N_UNIQUE__	6
Laparotomy.1	Never	27
Laparotomy.1	0-24%	14
Laparotomy.1	1	4
Laparotomy.1	50-74%	2
Laparotomy.1	75-99%	2
Laparotomy.1	25-49%	2
Laparotomy.1	__TOTAL_NONMISSING__	51
Laparotomy.1	__N_UNIQUE__	6
On dual antiplatelet therapy.1	Never	30
On dual antiplatelet therapy.1	0-24%	9
On dual antiplatelet therapy.1	25-49%	6
On dual antiplatelet therapy.1	1	3
On dual antiplatelet therapy.1	50-74%	2
On dual antiplatelet therapy.1	75-99%	1
On dual antiplatelet therapy.1	__TOTAL_NONMISSING__	51
On dual antiplatelet therapy.1	__N_UNIQUE__	6
On dual antiplatelet therapy and anticoagulation.1	Never	29
On dual antiplatelet therapy and anticoagulation.1	0-24%	8
On dual antiplatelet therapy and anticoagulation.1	25-49%	8
On dual antiplatelet therapy and anticoagulation.1	1	3
On dual antiplatelet therapy and anticoagulation.1	50-74%	2
On dual antiplatelet therapy and anticoagulation.1	75-99%	1
On dual antiplatelet therapy and anticoagulation.1	__TOTAL_NONMISSING__	51
On dual antiplatelet therapy and anticoagulation.1	__N_UNIQUE__	6
On novel oral anticoagulation therapy with active bleeding.1	Never	28
On novel oral anticoagulation therapy with active bleeding.1	25-49%	7
On novel oral anticoagulation therapy with active bleeding.1	0-24%	6
On novel oral anticoagulation therapy with active bleeding.1	1	4
On novel oral anticoagulation therapy with active bleeding.1	75-99%	4
On novel oral anticoagulation therapy with active bleeding.1	50-74%	2
On novel oral anticoagulation therapy with active bleeding.1	__TOTAL_NONMISSING__	51
On novel oral anticoagulation therapy with active bleeding.1	__N_UNIQUE__	6
Renal biopsy.2	Never	19
Renal biopsy.2	0-24%	16
Renal biopsy.2	1	8
Renal biopsy.2	25-49%	4
Renal biopsy.2	50-74%	2
Renal biopsy.2	75-99%	2
Renal biopsy.2	__TOTAL_NONMISSING__	51
Renal biopsy.2	__N_UNIQUE__	6
Percutaneous intervention.2	Never	28
Percutaneous intervention.2	0-24%	8
Percutaneous intervention.2	1	6
Percutaneous intervention.2	25-49%	4
Percutaneous intervention.2	50-74%	3
Percutaneous intervention.2	75-99%	2
Percutaneous intervention.2	__TOTAL_NONMISSING__	51
Percutaneous intervention.2	__N_UNIQUE__	6
Neurosurgical procedure.2	Never	20
Neurosurgical procedure.2	0-24%	14
Neurosurgical procedure.2	1	7
Neurosurgical procedure.2	25-49%	5
Neurosurgical procedure.2	75-99%	3
Neurosurgical procedure.2	50-74%	2
Neurosurgical procedure.2	__TOTAL_NONMISSING__	51
Neurosurgical procedure.2	__N_UNIQUE__	6
Laparotomy.2	Never	28
Laparotomy.2	0-24%	11
Laparotomy.2	1	5
Laparotomy.2	25-49%	4
Laparotomy.2	50-74%	3
Laparotomy.2	__TOTAL_NONMISSING__	51
Laparotomy.2	__N_UNIQUE__	5
On dual antiplatelet therapy.2	Never	29
On dual antiplatelet therapy.2	0-24%	10
On dual antiplatelet therapy.2	25-49%	4
On dual antiplatelet therapy.2	1	4
On dual antiplatelet therapy.2	50-74%	4
On dual antiplatelet therapy.2	__TOTAL_NONMISSING__	51
On dual antiplatelet therapy.2	__N_UNIQUE__	5
On dual antiplatelet therapy and anticoagulation.2	Never	28
On dual antiplatelet therapy and anticoagulation.2	0-24%	10
On dual antiplatelet therapy and anticoagulation.2	25-49%	5
On dual antiplatelet therapy and anticoagulation.2	50-74%	4
On dual antiplatelet therapy and anticoagulation.2	1	3
On dual antiplatelet therapy and anticoagulation.2	75-99%	1
On dual antiplatelet therapy and anticoagulation.2	__TOTAL_NONMISSING__	51
On dual antiplatelet therapy and anticoagulation.2	__N_UNIQUE__	6
On novel oral anticoagulation therapy with active bleeding.2	Never	28
On novel oral anticoagulation therapy with active bleeding.2	0-24%	8
On novel oral anticoagulation therapy with active bleeding.2	25-49%	5
On novel oral anticoagulation therapy with active bleeding.2	75-99%	5
On novel oral anticoagulation therapy with active bleeding.2	1	4
On novel oral anticoagulation therapy with active bleeding.2	50-74%	1
On novel oral anticoagulation therapy with active bleeding.2	__TOTAL_NONMISSING__	51
On novel oral anticoagulation therapy with active bleeding.2	__N_UNIQUE__	6
Renal biopsy.3	Never	20
Renal biopsy.3	0-24%	11
Renal biopsy.3	25-49%	7
Renal biopsy.3	1	5
Renal biopsy.3	75-99%	5
Renal biopsy.3	50-74%	3
Renal biopsy.3	__TOTAL_NONMISSING__	51
Renal biopsy.3	__N_UNIQUE__	6
Percutaneous intervention.3	Never	27
Percutaneous intervention.3	0-24%	10
Percutaneous intervention.3	75-99%	5
Percutaneous intervention.3	25-49%	4
Percutaneous intervention.3	1	3
Percutaneous intervention.3	50-74%	2
Percutaneous intervention.3	__TOTAL_NONMISSING__	51
Percutaneous intervention.3	__N_UNIQUE__	6
Neurosurgical procedure.3	Never	24
Neurosurgical procedure.3	0-24%	11
Neurosurgical procedure.3	1	5
Neurosurgical procedure.3	75-99%	4
Neurosurgical procedure.3	25-49%	4
Neurosurgical procedure.3	50-74%	3
Neurosurgical procedure.3	__TOTAL_NONMISSING__	51
Neurosurgical procedure.3	__N_UNIQUE__	6
Laparotomy.3	Never	31
Laparotomy.3	0-24%	7
Laparotomy.3	25-49%	5
Laparotomy.3	75-99%	4
Laparotomy.3	1	2
Laparotomy.3	50-74%	2
Laparotomy.3	__TOTAL_NONMISSING__	51
Laparotomy.3	__N_UNIQUE__	6
On dual antiplatelet therapy.3	Never	31
On dual antiplatelet therapy.3	0-24%	8
On dual antiplatelet therapy.3	75-99%	4
On dual antiplatelet therapy.3	25-49%	4
On dual antiplatelet therapy.3	1	2
On dual antiplatelet therapy.3	50-74%	2
On dual antiplatelet therapy.3	__TOTAL_NONMISSING__	51
On dual antiplatelet therapy.3	__N_UNIQUE__	6
On dual antiplatelet therapy and anticoagulation.3	Never	30
On dual antiplatelet therapy and anticoagulation.3	0-24%	7
On dual antiplatelet therapy and anticoagulation.3	25-49%	5
On dual antiplatelet therapy and anticoagulation.3	75-99%	4
On dual antiplatelet therapy and anticoagulation.3	50-74%	3
On dual antiplatelet therapy and anticoagulation.3	1	2
On dual antiplatelet therapy and anticoagulation.3	__TOTAL_NONMISSING__	51
On dual antiplatelet therapy and anticoagulation.3	__N_UNIQUE__	6
On novel oral anticoagulation therapy with active bleeding.3	Never	30
On novel oral anticoagulation therapy with active bleeding.3	75-99%	5
On novel oral anticoagulation therapy with active bleeding.3	1	5
On novel oral anticoagulation therapy with active bleeding.3	25-49%	5
On novel oral anticoagulation therapy with active bleeding.3	0-24%	5
On novel oral anticoagulation therapy with active bleeding.3	50-74%	1
On novel oral anticoagulation therapy with active bleeding.3	__TOTAL_NONMISSING__	51
On novel oral anticoagulation therapy with active bleeding.3	__N_UNIQUE__	6
Renal biopsy.4	Never	28
Renal biopsy.4	0-24%	13
Renal biopsy.4	1	4
Renal biopsy.4	50-74%	3
Renal biopsy.4	25-49%	3
Renal biopsy.4	__TOTAL_NONMISSING__	51
Renal biopsy.4	__N_UNIQUE__	5
Percutaneous intervention.4	Never	35
Percutaneous intervention.4	0-24%	9
Percutaneous intervention.4	1	2
Percutaneous intervention.4	50-74%	2
Percutaneous intervention.4	25-49%	2
Percutaneous intervention.4	75-99%	1
Percutaneous intervention.4	__TOTAL_NONMISSING__	51
Percutaneous intervention.4	__N_UNIQUE__	6
Neurosurgical procedure.4	Never	31
Neurosurgical procedure.4	0-24%	11
Neurosurgical procedure.4	25-49%	3
Neurosurgical procedure.4	1	3
Neurosurgical procedure.4	50-74%	2
Neurosurgical procedure.4	75-99%	1
Neurosurgical procedure.4	__TOTAL_NONMISSING__	51
Neurosurgical procedure.4	__N_UNIQUE__	6
Laparotomy.4	Never	34
Laparotomy.4	0-24%	10
Laparotomy.4	50-74%	4
Laparotomy.4	1	2
Laparotomy.4	25-49%	1
Laparotomy.4	__TOTAL_NONMISSING__	51
Laparotomy.4	__N_UNIQUE__	5
On dual antiplatelet therapy.4	Never	38
On dual antiplatelet therapy.4	0-24%	7
On dual antiplatelet therapy.4	25-49%	2
On dual antiplatelet therapy.4	50-74%	2
On dual antiplatelet therapy.4	1	1
On dual antiplatelet therapy.4	75-99%	1
On dual antiplatelet therapy.4	__TOTAL_NONMISSING__	51
On dual antiplatelet therapy.4	__N_UNIQUE__	6
On dual antiplatelet therapy and anticoagulation.4	Never	37
On dual antiplatelet therapy and anticoagulation.4	0-24%	8
On dual antiplatelet therapy and anticoagulation.4	25-49%	2
On dual antiplatelet therapy and anticoagulation.4	50-74%	2
On dual antiplatelet therapy and anticoagulation.4	1	1
On dual antiplatelet therapy and anticoagulation.4	75-99%	1
On dual antiplatelet therapy and anticoagulation.4	__TOTAL_NONMISSING__	51
On dual antiplatelet therapy and anticoagulation.4	__N_UNIQUE__	6
On novel oral anticoagulation therapy and active bleeding	Never	35
On novel oral anticoagulation therapy and active bleeding	0-24%	7
On novel oral anticoagulation therapy and active bleeding	25-49%	4
On novel oral anticoagulation therapy and active bleeding	1	2
On novel oral anticoagulation therapy and active bleeding	50-74%	2
On novel oral anticoagulation therapy and active bleeding	75-99%	1
On novel oral anticoagulation therapy and active bleeding	__TOTAL_NONMISSING__	51
On novel oral anticoagulation therapy and active bleeding	__N_UNIQUE__	6
Q 12 hours for a total of 2 doses	Never	24
Q 12 hours for a total of 2 doses	0-24%	12
Q 12 hours for a total of 2 doses	25-49%	6
Q 12 hours for a total of 2 doses	1	4
Q 12 hours for a total of 2 doses	50-74%	2
Q 12 hours for a total of 2 doses	75-99%	2
Q 12 hours for a total of 2 doses	__TOTAL_NONMISSING__	50
Q 12 hours for a total of 2 doses	__N_UNIQUE__	6
Q 12 hours for a total of 3 doses	Never	34
Q 12 hours for a total of 3 doses	0-24%	11
Q 12 hours for a total of 3 doses	1	3
Q 12 hours for a total of 3 doses	25-49%	1
Q 12 hours for a total of 3 doses	50-74%	1
Q 12 hours for a total of 3 doses	__TOTAL_NONMISSING__	50
Q 12 hours for a total of 3 doses	__N_UNIQUE__	5
Q 24 hours for a total of 2 doses	Never	30
Q 24 hours for a total of 2 doses	0-24%	15
Q 24 hours for a total of 2 doses	25-49%	5
Q 24 hours for a total of 2 doses	__TOTAL_NONMISSING__	50
Q 24 hours for a total of 2 doses	__N_UNIQUE__	3
Q 24 hours for a total of 3 doses	Never	39
Q 24 hours for a total of 3 doses	0-24%	10
Q 24 hours for a total of 3 doses	25-49%	1
Q 24 hours for a total of 3 doses	__TOTAL_NONMISSING__	50
Q 24 hours for a total of 3 doses	__N_UNIQUE__	3
Q 48 hours for a total of 2 doses	Never	41
Q 48 hours for a total of 2 doses	0-24%	8
Q 48 hours for a total of 2 doses	25-49%	1
Q 48 hours for a total of 2 doses	__TOTAL_NONMISSING__	50
Q 48 hours for a total of 2 doses	__N_UNIQUE__	3
Q 72 hours for a total of 2 doses	Never	42
Q 72 hours for a total of 2 doses	0-24%	8
Q 72 hours for a total of 2 doses	__TOTAL_NONMISSING__	50
Q 72 hours for a total of 2 doses	__N_UNIQUE__	2

## Sheet: Round2_Categorical_Summary
Item	Category	Count
AKI evolution that does not follow typical course	Seldom perform	27
AKI evolution that does not follow typical course	50% of patients	11
AKI evolution that does not follow typical course	75% of patients	9
AKI evolution that does not follow typical course	None of my patients	6
AKI evolution that does not follow typical course	Every patient	2
AKI evolution that does not follow typical course	__TOTAL_NONMISSING__	55
AKI evolution that does not follow typical course	__N_UNIQUE__	5
Serum creatinine levels or changes higher than what is expected in ICU-acquired AKI	None of my patients	26
Serum creatinine levels or changes higher than what is expected in ICU-acquired AKI	Seldom perform	25
Serum creatinine levels or changes higher than what is expected in ICU-acquired AKI	50% of patients	3
Serum creatinine levels or changes higher than what is expected in ICU-acquired AKI	75% of patients	1
Serum creatinine levels or changes higher than what is expected in ICU-acquired AKI	__TOTAL_NONMISSING__	55
Serum creatinine levels or changes higher than what is expected in ICU-acquired AKI	__N_UNIQUE__	4
Increased creatinine without evidence of uremia	None of my patients	28
Increased creatinine without evidence of uremia	Seldom perform	23
Increased creatinine without evidence of uremia	75% of patients	2
Increased creatinine without evidence of uremia	50% of patients	2
Increased creatinine without evidence of uremia	__TOTAL_NONMISSING__	55
Increased creatinine without evidence of uremia	__N_UNIQUE__	4
Nonoliguric AKI	None of my patients	26
Nonoliguric AKI	Seldom perform	23
Nonoliguric AKI	50% of patients	6
Nonoliguric AKI	__TOTAL_NONMISSING__	55
Nonoliguric AKI	__N_UNIQUE__	3
Proteinuria greater than 3gm/day	75% of patients	14
Proteinuria greater than 3gm/day	Seldom perform	13
Proteinuria greater than 3gm/day	50% of patients	12
Proteinuria greater than 3gm/day	Every patient	12
Proteinuria greater than 3gm/day	None of my patients	4
Proteinuria greater than 3gm/day	__TOTAL_NONMISSING__	55
Proteinuria greater than 3gm/day	__N_UNIQUE__	5
Presence of dysmorphic RBC	Seldom perform	15
Presence of dysmorphic RBC	75% of patients	14
Presence of dysmorphic RBC	Every patient	10
Presence of dysmorphic RBC	50% of patients	9
Presence of dysmorphic RBC	None of my patients	7
Presence of dysmorphic RBC	__TOTAL_NONMISSING__	55
Presence of dysmorphic RBC	__N_UNIQUE__	5
Findings suspicious for acute interstitial nephritis	Seldom perform	18
Findings suspicious for acute interstitial nephritis	50% of patients	18
Findings suspicious for acute interstitial nephritis	75% of patients	9
Findings suspicious for acute interstitial nephritis	Every patient	7
Findings suspicious for acute interstitial nephritis	None of my patients	3
Findings suspicious for acute interstitial nephritis	__TOTAL_NONMISSING__	55
Findings suspicious for acute interstitial nephritis	__N_UNIQUE__	5
Other	Seldom perform	17
Other	None of my patients	8
Other	50% of patients	3
Other	75% of patients	2
Other	Every patient	1
Other	__TOTAL_NONMISSING__	31
Other	__N_UNIQUE__	5
FeNa	Seldom perform	25
FeNa	50% of patients	8
FeNa	None of my patients	8
FeNa	75% of patients	7
FeNa	Every patients	6
FeNa	__TOTAL_NONMISSING__	54
FeNa	__N_UNIQUE__	5
FeUrea	Seldom perform	26
FeUrea	None of my patients	13
FeUrea	50% of patients	6
FeUrea	75% of patients	6
FeUrea	Every patients	3
FeUrea	__TOTAL_NONMISSING__	54
FeUrea	__N_UNIQUE__	5
Spot Ur. Na	Seldom perform	26
Spot Ur. Na	50% of patients	9
Spot Ur. Na	Every patients	8
Spot Ur. Na	None of my patients	6
Spot Ur. Na	75% of patients	5
Spot Ur. Na	__TOTAL_NONMISSING__	54
Spot Ur. Na	__N_UNIQUE__	5
BUN/Creatinine ratio	Seldom perform	16
BUN/Creatinine ratio	Every patients	14
BUN/Creatinine ratio	None of my patients	9
BUN/Creatinine ratio	75% of patients	9
BUN/Creatinine ratio	50% of patients	6
BUN/Creatinine ratio	__TOTAL_NONMISSING__	54
BUN/Creatinine ratio	__N_UNIQUE__	5
Ur. Osmolality	Seldom perform	24
Ur. Osmolality	50% of patients	15
Ur. Osmolality	75% of patients	8
Ur. Osmolality	Every patients	5
Ur. Osmolality	None of my patients	2
Ur. Osmolality	__TOTAL_NONMISSING__	54
Ur. Osmolality	__N_UNIQUE__	5
While on ACEI/ARB	0-24%	20
While on ACEI/ARB	25-49%	10
While on ACEI/ARB	1	9
While on ACEI/ARB	50-74%	8
While on ACEI/ARB	Never	4
While on ACEI/ARB	75-99%	2
While on ACEI/ARB	__TOTAL_NONMISSING__	53
While on ACEI/ARB	__N_UNIQUE__	6
CKD stage 2 without proteinuria	25-49%	12
CKD stage 2 without proteinuria	0-24%	12
CKD stage 2 without proteinuria	50-74%	12
CKD stage 2 without proteinuria	1	11
CKD stage 2 without proteinuria	75-99%	5
CKD stage 2 without proteinuria	Never	1
CKD stage 2 without proteinuria	__TOTAL_NONMISSING__	53
CKD stage 2 without proteinuria	__N_UNIQUE__	6
CKD stage 2 with proteinuria	0-24%	16
CKD stage 2 with proteinuria	25-49%	12
CKD stage 2 with proteinuria	1	11
CKD stage 2 with proteinuria	50-74%	10
CKD stage 2 with proteinuria	75-99%	3
CKD stage 2 with proteinuria	Never	1
CKD stage 2 with proteinuria	__TOTAL_NONMISSING__	53
CKD stage 2 with proteinuria	__N_UNIQUE__	6
CKD stage 3 without proteinuria	0-24%	18
CKD stage 3 without proteinuria	25-49%	14
CKD stage 3 without proteinuria	50-74%	9
CKD stage 3 without proteinuria	1	6
CKD stage 3 without proteinuria	75-99%	4
CKD stage 3 without proteinuria	Never	2
CKD stage 3 without proteinuria	__TOTAL_NONMISSING__	53
CKD stage 3 without proteinuria	__N_UNIQUE__	6
CKD stage 3 with proteinuria	0-24%	18
CKD stage 3 with proteinuria	25-49%	17
CKD stage 3 with proteinuria	50-74%	8
CKD stage 3 with proteinuria	1	5
CKD stage 3 with proteinuria	Never	3
CKD stage 3 with proteinuria	75-99%	2
CKD stage 3 with proteinuria	__TOTAL_NONMISSING__	53
CKD stage 3 with proteinuria	__N_UNIQUE__	6
CKD stage 4	0-24%	32
CKD stage 4	25-49%	9
CKD stage 4	Never	4
CKD stage 4	50-74%	4
CKD stage 4	75-99%	3
CKD stage 4	1	1
CKD stage 4	__TOTAL_NONMISSING__	53
CKD stage 4	__N_UNIQUE__	6
CKD stage 5	0-24%	35
CKD stage 5	25-49%	7
CKD stage 5	Never	5
CKD stage 5	75-99%	2
CKD stage 5	50-74%	2
CKD stage 5	1	2
CKD stage 5	__TOTAL_NONMISSING__	53
CKD stage 5	__N_UNIQUE__	6
AKI Stage 1 without proteinuria	25-49%	16
AKI Stage 1 without proteinuria	0-24%	15
AKI Stage 1 without proteinuria	50-74%	11
AKI Stage 1 without proteinuria	75-99%	6
AKI Stage 1 without proteinuria	1	4
AKI Stage 1 without proteinuria	Never	1
AKI Stage 1 without proteinuria	__TOTAL_NONMISSING__	53
AKI Stage 1 without proteinuria	__N_UNIQUE__	6
AKI Stage 1 with proteinuria	0-24%	17
AKI Stage 1 with proteinuria	25-49%	16
AKI Stage 1 with proteinuria	50-74%	10
AKI Stage 1 with proteinuria	75-99%	6
AKI Stage 1 with proteinuria	1	3
AKI Stage 1 with proteinuria	Never	1
AKI Stage 1 with proteinuria	__TOTAL_NONMISSING__	53
AKI Stage 1 with proteinuria	__N_UNIQUE__	6
AKI Stage 2 without proteinuria	0-24%	20
AKI Stage 2 without proteinuria	25-49%	17
AKI Stage 2 without proteinuria	50-74%	6
AKI Stage 2 without proteinuria	Never	5
AKI Stage 2 without proteinuria	75-99%	3
AKI Stage 2 without proteinuria	1	2
AKI Stage 2 without proteinuria	__TOTAL_NONMISSING__	53
AKI Stage 2 without proteinuria	__N_UNIQUE__	6
AKI Stage 2 with proteinuria	0-24%	24
AKI Stage 2 with proteinuria	25-49%	14
AKI Stage 2 with proteinuria	Never	6
AKI Stage 2 with proteinuria	50-74%	5
AKI Stage 2 with proteinuria	75-99%	2
AKI Stage 2 with proteinuria	1	2
AKI Stage 2 with proteinuria	__TOTAL_NONMISSING__	53
AKI Stage 2 with proteinuria	__N_UNIQUE__	6
AKI Stage 3 without proteinuria	0-24%	28
AKI Stage 3 without proteinuria	Never	10
AKI Stage 3 without proteinuria	25-49%	10
AKI Stage 3 without proteinuria	75-99%	2
AKI Stage 3 without proteinuria	50-74%	2
AKI Stage 3 without proteinuria	1	1
AKI Stage 3 without proteinuria	__TOTAL_NONMISSING__	53
AKI Stage 3 without proteinuria	__N_UNIQUE__	6
AKI Stage 3 with proteinuria	0-24%	26
AKI Stage 3 with proteinuria	Never	12
AKI Stage 3 with proteinuria	25-49%	9
AKI Stage 3 with proteinuria	50-74%	3
AKI Stage 3 with proteinuria	75-99%	2
AKI Stage 3 with proteinuria	1	1
AKI Stage 3 with proteinuria	__TOTAL_NONMISSING__	53
AKI Stage 3 with proteinuria	__N_UNIQUE__	6
AKD without proteinuria	0-24%	32
AKD without proteinuria	25-49%	10
AKD without proteinuria	75-99%	4
AKD without proteinuria	Never	3
AKD without proteinuria	50-74%	2
AKD without proteinuria	1	2
AKD without proteinuria	__TOTAL_NONMISSING__	53
AKD without proteinuria	__N_UNIQUE__	6
AKD with proteinuria	0-24%	32
AKD with proteinuria	25-49%	7
AKD with proteinuria	Never	5
AKD with proteinuria	75-99%	4
AKD with proteinuria	50-74%	3
AKD with proteinuria	1	2
AKD with proteinuria	__TOTAL_NONMISSING__	53
AKD with proteinuria	__N_UNIQUE__	6
Darbepoetin	0-24%	27
Darbepoetin	Never	22
Darbepoetin	50-74%	2
Darbepoetin	75-99%	1
Darbepoetin	25-49%	1
Darbepoetin	__TOTAL_NONMISSING__	53
Darbepoetin	__N_UNIQUE__	5
Epoetin	0-24%	25
Epoetin	Never	14
Epoetin	25-49%	6
Epoetin	75-99%	4
Epoetin	50-74%	2
Epoetin	1	2
Epoetin	__TOTAL_NONMISSING__	53
Epoetin	__N_UNIQUE__	6
Peginesatide	Never	48
Peginesatide	0-24%	5
Peginesatide	__TOTAL_NONMISSING__	53
Peginesatide	__N_UNIQUE__	2
Roxadustat	Never	51
Roxadustat	0-24%	2
Roxadustat	__TOTAL_NONMISSING__	53
Roxadustat	__N_UNIQUE__	2
Daprodustat	Never	51
Daprodustat	0-24%	2
Daprodustat	__TOTAL_NONMISSING__	53
Daprodustat	__N_UNIQUE__	2
IV iron infusion	0-24%	30
IV iron infusion	Never	13
IV iron infusion	25-49%	6
IV iron infusion	50-74%	3
IV iron infusion	1	1
IV iron infusion	__TOTAL_NONMISSING__	53
IV iron infusion	__N_UNIQUE__	5
Blood transfusion	25-49%	19
Blood transfusion	0-24%	16
Blood transfusion	50-74%	9
Blood transfusion	75-99%	5
Blood transfusion	Never	2
Blood transfusion	1	2
Blood transfusion	__TOTAL_NONMISSING__	53
Blood transfusion	__N_UNIQUE__	6
Diabetic ketoacidosis, pH less than 7.2	0-24%	19
Diabetic ketoacidosis, pH less than 7.2	Never	10
Diabetic ketoacidosis, pH less than 7.2	50-74%	10
Diabetic ketoacidosis, pH less than 7.2	75-99%	5
Diabetic ketoacidosis, pH less than 7.2	1	4
Diabetic ketoacidosis, pH less than 7.2	25-49%	4
Diabetic ketoacidosis, pH less than 7.2	__TOTAL_NONMISSING__	52
Diabetic ketoacidosis, pH less than 7.2	__N_UNIQUE__	6
Lactic acidosis, pH less than 7.2	25-49%	14
Lactic acidosis, pH less than 7.2	0-24%	12
Lactic acidosis, pH less than 7.2	50-74%	12
Lactic acidosis, pH less than 7.2	1	6
Lactic acidosis, pH less than 7.2	75-99%	4
Lactic acidosis, pH less than 7.2	Never	4
Lactic acidosis, pH less than 7.2	__TOTAL_NONMISSING__	52
Lactic acidosis, pH less than 7.2	__N_UNIQUE__	6
Prevention of contrast associated AKI	Never	25
Prevention of contrast associated AKI	0-24%	14
Prevention of contrast associated AKI	25-49%	8
Prevention of contrast associated AKI	50-74%	4
Prevention of contrast associated AKI	1	1
Prevention of contrast associated AKI	__TOTAL_NONMISSING__	52
Prevention of contrast associated AKI	__N_UNIQUE__	5
Rhabdomyolysis	0-24%	13
Rhabdomyolysis	25-49%	9
Rhabdomyolysis	50-74%	9
Rhabdomyolysis	Never	8
Rhabdomyolysis	75-99%	8
Rhabdomyolysis	1	5
Rhabdomyolysis	__TOTAL_NONMISSING__	52
Rhabdomyolysis	__N_UNIQUE__	6
Tumor lysis syndrome	0-24%	14
Tumor lysis syndrome	75-99%	10
Tumor lysis syndrome	25-49%	10
Tumor lysis syndrome	50-74%	8
Tumor lysis syndrome	Never	7
Tumor lysis syndrome	1	3
Tumor lysis syndrome	__TOTAL_NONMISSING__	52
Tumor lysis syndrome	__N_UNIQUE__	6
Renal biopsy	Never	21
Renal biopsy	0-24%	19
Renal biopsy	25-49%	6
Renal biopsy	1	2
Renal biopsy	75-99%	2
Renal biopsy	50-74%	2
Renal biopsy	__TOTAL_NONMISSING__	52
Renal biopsy	__N_UNIQUE__	6
Percutaneous intervention	Never	31
Percutaneous intervention	0-24%	19
Percutaneous intervention	75-99%	1
Percutaneous intervention	25-49%	1
Percutaneous intervention	__TOTAL_NONMISSING__	52
Percutaneous intervention	__N_UNIQUE__	4
Neurosurgical procedure	0-24%	24
Neurosurgical procedure	Never	18
Neurosurgical procedure	25-49%	4
Neurosurgical procedure	1	2
Neurosurgical procedure	75-99%	2
Neurosurgical procedure	50-74%	2
Neurosurgical procedure	__TOTAL_NONMISSING__	52
Neurosurgical procedure	__N_UNIQUE__	6
Laparotomy	Never	33
Laparotomy	0-24%	15
Laparotomy	75-99%	2
Laparotomy	1	1
Laparotomy	50-74%	1
Laparotomy	__TOTAL_NONMISSING__	52
Laparotomy	__N_UNIQUE__	5
On dual antiplatelet therapy	Never	39
On dual antiplatelet therapy	0-24%	8
On dual antiplatelet therapy	25-49%	3
On dual antiplatelet therapy	75-99%	1
On dual antiplatelet therapy	1	1
On dual antiplatelet therapy	__TOTAL_NONMISSING__	52
On dual antiplatelet therapy	__N_UNIQUE__	5
On dual antiplatelet therapy and anticoagulation	Never	35
On dual antiplatelet therapy and anticoagulation	0-24%	13
On dual antiplatelet therapy and anticoagulation	25-49%	2
On dual antiplatelet therapy and anticoagulation	75-99%	1
On dual antiplatelet therapy and anticoagulation	1	1
On dual antiplatelet therapy and anticoagulation	__TOTAL_NONMISSING__	52
On dual antiplatelet therapy and anticoagulation	__N_UNIQUE__	5
On novel oral anticoagulation therapy with active bleeding	Never	35
On novel oral anticoagulation therapy with active bleeding	0-24%	10
On novel oral anticoagulation therapy with active bleeding	1	3
On novel oral anticoagulation therapy with active bleeding	50-74%	2
On novel oral anticoagulation therapy with active bleeding	25-49%	1
On novel oral anticoagulation therapy with active bleeding	75-99%	1
On novel oral anticoagulation therapy with active bleeding	__TOTAL_NONMISSING__	52
On novel oral anticoagulation therapy with active bleeding	__N_UNIQUE__	6
Renal biopsy.1	Never	15
Renal biopsy.1	0-24%	14
Renal biopsy.1	25-49%	8
Renal biopsy.1	1	7
Renal biopsy.1	50-74%	5
Renal biopsy.1	75-99%	3
Renal biopsy.1	__TOTAL_NONMISSING__	52
Renal biopsy.1	__N_UNIQUE__	6
Percutaneous intervention.1	Never	25
Percutaneous intervention.1	0-24%	11
Percutaneous intervention.1	50-74%	6
Percutaneous intervention.1	1	4
Percutaneous intervention.1	25-49%	4
Percutaneous intervention.1	75-99%	2
Percutaneous intervention.1	__TOTAL_NONMISSING__	52
Percutaneous intervention.1	__N_UNIQUE__	6
Neurosurgical procedure.1	0-24%	17
Neurosurgical procedure.1	Never	17
Neurosurgical procedure.1	25-49%	6
Neurosurgical procedure.1	50-74%	5
Neurosurgical procedure.1	1	5
Neurosurgical procedure.1	75-99%	2
Neurosurgical procedure.1	__TOTAL_NONMISSING__	52
Neurosurgical procedure.1	__N_UNIQUE__	6
Laparotomy.1	Never	28
Laparotomy.1	0-24%	14
Laparotomy.1	1	4
Laparotomy.1	50-74%	2
Laparotomy.1	25-49%	2
Laparotomy.1	75-99%	2
Laparotomy.1	__TOTAL_NONMISSING__	52
Laparotomy.1	__N_UNIQUE__	6
On dual antiplatelet therapy.1	Never	31
On dual antiplatelet therapy.1	0-24%	9
On dual antiplatelet therapy.1	25-49%	6
On dual antiplatelet therapy.1	1	3
On dual antiplatelet therapy.1	50-74%	2
On dual antiplatelet therapy.1	75-99%	1
On dual antiplatelet therapy.1	__TOTAL_NONMISSING__	52
On dual antiplatelet therapy.1	__N_UNIQUE__	6
On dual antiplatelet therapy and anticoagulation.1	Never	30
On dual antiplatelet therapy and anticoagulation.1	0-24%	8
On dual antiplatelet therapy and anticoagulation.1	25-49%	8
On dual antiplatelet therapy and anticoagulation.1	1	3
On dual antiplatelet therapy and anticoagulation.1	50-74%	2
On dual antiplatelet therapy and anticoagulation.1	75-99%	1
On dual antiplatelet therapy and anticoagulation.1	__TOTAL_NONMISSING__	52
On dual antiplatelet therapy and anticoagulation.1	__N_UNIQUE__	6
On novel oral anticoagulation therapy with active bleeding.1	Never	29
On novel oral anticoagulation therapy with active bleeding.1	25-49%	7
On novel oral anticoagulation therapy with active bleeding.1	0-24%	6
On novel oral anticoagulation therapy with active bleeding.1	75-99%	4
On novel oral anticoagulation therapy with active bleeding.1	1	4
On novel oral anticoagulation therapy with active bleeding.1	50-74%	2
On novel oral anticoagulation therapy with active bleeding.1	__TOTAL_NONMISSING__	52
On novel oral anticoagulation therapy with active bleeding.1	__N_UNIQUE__	6
Renal biopsy.2	Never	19
Renal biopsy.2	0-24%	16
Renal biopsy.2	1	8
Renal biopsy.2	25-49%	5
Renal biopsy.2	75-99%	2
Renal biopsy.2	50-74%	2
Renal biopsy.2	__TOTAL_NONMISSING__	52
Renal biopsy.2	__N_UNIQUE__	6
Percutaneous intervention.2	Never	29
Percutaneous intervention.2	0-24%	8
Percutaneous intervention.2	1	6
Percutaneous intervention.2	25-49%	4
Percutaneous intervention.2	50-74%	3
Percutaneous intervention.2	75-99%	2
Percutaneous intervention.2	__TOTAL_NONMISSING__	52
Percutaneous intervention.2	__N_UNIQUE__	6
Neurosurgical procedure.2	Never	20
Neurosurgical procedure.2	0-24%	15
Neurosurgical procedure.2	1	7
Neurosurgical procedure.2	25-49%	5
Neurosurgical procedure.2	75-99%	3
Neurosurgical procedure.2	50-74%	2
Neurosurgical procedure.2	__TOTAL_NONMISSING__	52
Neurosurgical procedure.2	__N_UNIQUE__	6
Laparotomy.2	Never	29
Laparotomy.2	0-24%	11
Laparotomy.2	1	5
Laparotomy.2	25-49%	4
Laparotomy.2	50-74%	3
Laparotomy.2	__TOTAL_NONMISSING__	52
Laparotomy.2	__N_UNIQUE__	5
On dual antiplatelet therapy.2	Never	30
On dual antiplatelet therapy.2	0-24%	10
On dual antiplatelet therapy.2	25-49%	4
On dual antiplatelet therapy.2	50-74%	4
On dual antiplatelet therapy.2	1	4
On dual antiplatelet therapy.2	__TOTAL_NONMISSING__	52
On dual antiplatelet therapy.2	__N_UNIQUE__	5
On dual antiplatelet therapy and anticoagulation.2	Never	29
On dual antiplatelet therapy and anticoagulation.2	0-24%	10
On dual antiplatelet therapy and anticoagulation.2	25-49%	5
On dual antiplatelet therapy and anticoagulation.2	50-74%	4
On dual antiplatelet therapy and anticoagulation.2	1	3
On dual antiplatelet therapy and anticoagulation.2	75-99%	1
On dual antiplatelet therapy and anticoagulation.2	__TOTAL_NONMISSING__	52
On dual antiplatelet therapy and anticoagulation.2	__N_UNIQUE__	6
On novel oral anticoagulation therapy with active bleeding.2	Never	29
On novel oral anticoagulation therapy with active bleeding.2	0-24%	8
On novel oral anticoagulation therapy with active bleeding.2	25-49%	5
On novel oral anticoagulation therapy with active bleeding.2	75-99%	5
On novel oral anticoagulation therapy with active bleeding.2	1	4
On novel oral anticoagulation therapy with active bleeding.2	50-74%	1
On novel oral anticoagulation therapy with active bleeding.2	__TOTAL_NONMISSING__	52
On novel oral anticoagulation therapy with active bleeding.2	__N_UNIQUE__	6
Renal biopsy.3	Never	20
Renal biopsy.3	0-24%	11
Renal biopsy.3	25-49%	8
Renal biopsy.3	75-99%	5
Renal biopsy.3	1	5
Renal biopsy.3	50-74%	3
Renal biopsy.3	__TOTAL_NONMISSING__	52
Renal biopsy.3	__N_UNIQUE__	6
Percutaneous intervention.3	Never	28
Percutaneous intervention.3	0-24%	10
Percutaneous intervention.3	75-99%	5
Percutaneous intervention.3	25-49%	4
Percutaneous intervention.3	1	3
Percutaneous intervention.3	50-74%	2
Percutaneous intervention.3	__TOTAL_NONMISSING__	52
Percutaneous intervention.3	__N_UNIQUE__	6
Neurosurgical procedure.3	Never	24
Neurosurgical procedure.3	0-24%	11
Neurosurgical procedure.3	25-49%	5
Neurosurgical procedure.3	1	5
Neurosurgical procedure.3	75-99%	4
Neurosurgical procedure.3	50-74%	3
Neurosurgical procedure.3	__TOTAL_NONMISSING__	52
Neurosurgical procedure.3	__N_UNIQUE__	6
Laparotomy.3	Never	32
Laparotomy.3	0-24%	7
Laparotomy.3	25-49%	5
Laparotomy.3	75-99%	4
Laparotomy.3	1	2
Laparotomy.3	50-74%	2
Laparotomy.3	__TOTAL_NONMISSING__	52
Laparotomy.3	__N_UNIQUE__	6
On dual antiplatelet therapy.3	Never	32
On dual antiplatelet therapy.3	0-24%	8
On dual antiplatelet therapy.3	25-49%	4
On dual antiplatelet therapy.3	75-99%	4
On dual antiplatelet therapy.3	50-74%	2
On dual antiplatelet therapy.3	1	2
On dual antiplatelet therapy.3	__TOTAL_NONMISSING__	52
On dual antiplatelet therapy.3	__N_UNIQUE__	6
On dual antiplatelet therapy and anticoagulation.3	Never	31
On dual antiplatelet therapy and anticoagulation.3	0-24%	7
On dual antiplatelet therapy and anticoagulation.3	25-49%	5
On dual antiplatelet therapy and anticoagulation.3	75-99%	4
On dual antiplatelet therapy and anticoagulation.3	50-74%	3
On dual antiplatelet therapy and anticoagulation.3	1	2
On dual antiplatelet therapy and anticoagulation.3	__TOTAL_NONMISSING__	52
On dual antiplatelet therapy and anticoagulation.3	__N_UNIQUE__	6
On novel oral anticoagulation therapy with active bleeding.3	Never	31
On novel oral anticoagulation therapy with active bleeding.3	0-24%	5
On novel oral anticoagulation therapy with active bleeding.3	25-49%	5
On novel oral anticoagulation therapy with active bleeding.3	1	5
On novel oral anticoagulation therapy with active bleeding.3	75-99%	5
On novel oral anticoagulation therapy with active bleeding.3	50-74%	1
On novel oral anticoagulation therapy with active bleeding.3	__TOTAL_NONMISSING__	52
On novel oral anticoagulation therapy with active bleeding.3	__N_UNIQUE__	6
Renal biopsy.4	Never	28
Renal biopsy.4	0-24%	13
Renal biopsy.4	25-49%	4
Renal biopsy.4	1	4
Renal biopsy.4	50-74%	3
Renal biopsy.4	__TOTAL_NONMISSING__	52
Renal biopsy.4	__N_UNIQUE__	5
Percutaneous intervention.4	Never	36
Percutaneous intervention.4	0-24%	9
Percutaneous intervention.4	25-49%	2
Percutaneous intervention.4	1	2
Percutaneous intervention.4	50-74%	2
Percutaneous intervention.4	75-99%	1
Percutaneous intervention.4	__TOTAL_NONMISSING__	52
Percutaneous intervention.4	__N_UNIQUE__	6
Neurosurgical procedure.4	Never	31
Neurosurgical procedure.4	0-24%	12
Neurosurgical procedure.4	25-49%	3
Neurosurgical procedure.4	1	3
Neurosurgical procedure.4	50-74%	2
Neurosurgical procedure.4	75-99%	1
Neurosurgical procedure.4	__TOTAL_NONMISSING__	52
Neurosurgical procedure.4	__N_UNIQUE__	6
Laparotomy.4	Never	35
Laparotomy.4	0-24%	10
Laparotomy.4	50-74%	4
Laparotomy.4	1	2
Laparotomy.4	25-49%	1
Laparotomy.4	__TOTAL_NONMISSING__	52
Laparotomy.4	__N_UNIQUE__	5
On dual antiplatelet therapy.4	Never	39
On dual antiplatelet therapy.4	0-24%	7
On dual antiplatelet therapy.4	25-49%	2
On dual antiplatelet therapy.4	50-74%	2
On dual antiplatelet therapy.4	75-99%	1
On dual antiplatelet therapy.4	1	1
On dual antiplatelet therapy.4	__TOTAL_NONMISSING__	52
On dual antiplatelet therapy.4	__N_UNIQUE__	6
On dual antiplatelet therapy and anticoagulation.4	Never	38
On dual antiplatelet therapy and anticoagulation.4	0-24%	8
On dual antiplatelet therapy and anticoagulation.4	25-49%	2
On dual antiplatelet therapy and anticoagulation.4	50-74%	2
On dual antiplatelet therapy and anticoagulation.4	75-99%	1
On dual antiplatelet therapy and anticoagulation.4	1	1
On dual antiplatelet therapy and anticoagulation.4	__TOTAL_NONMISSING__	52
On dual antiplatelet therapy and anticoagulation.4	__N_UNIQUE__	6
On novel oral anticoagulation therapy and active bleeding	Never	36
On novel oral anticoagulation therapy and active bleeding	0-24%	7
On novel oral anticoagulation therapy and active bleeding	25-49%	4
On novel oral anticoagulation therapy and active bleeding	1	2
On novel oral anticoagulation therapy and active bleeding	50-74%	2
On novel oral anticoagulation therapy and active bleeding	75-99%	1
On novel oral anticoagulation therapy and active bleeding	__TOTAL_NONMISSING__	52
On novel oral anticoagulation therapy and active bleeding	__N_UNIQUE__	6
Q 12 hours for a total of 2 doses	Never	24
Q 12 hours for a total of 2 doses	0-24%	12
Q 12 hours for a total of 2 doses	25-49%	6
Q 12 hours for a total of 2 doses	1	4
Q 12 hours for a total of 2 doses	50-74%	3
Q 12 hours for a total of 2 doses	75-99%	2
Q 12 hours for a total of 2 doses	__TOTAL_NONMISSING__	51
Q 12 hours for a total of 2 doses	__N_UNIQUE__	6
Q 12 hours for a total of 3 doses	Never	35
Q 12 hours for a total of 3 doses	0-24%	11
Q 12 hours for a total of 3 doses	1	3
Q 12 hours for a total of 3 doses	25-49%	1
Q 12 hours for a total of 3 doses	50-74%	1
Q 12 hours for a total of 3 doses	__TOTAL_NONMISSING__	51
Q 12 hours for a total of 3 doses	__N_UNIQUE__	5
Q 24 hours for a total of 2 doses	Never	31
Q 24 hours for a total of 2 doses	0-24%	15
Q 24 hours for a total of 2 doses	25-49%	5
Q 24 hours for a total of 2 doses	__TOTAL_NONMISSING__	51
Q 24 hours for a total of 2 doses	__N_UNIQUE__	3
Q 24 hours for a total of 3 doses	Never	40
Q 24 hours for a total of 3 doses	0-24%	10
Q 24 hours for a total of 3 doses	25-49%	1
Q 24 hours for a total of 3 doses	__TOTAL_NONMISSING__	51
Q 24 hours for a total of 3 doses	__N_UNIQUE__	3
Q 48 hours for a total of 2 doses	Never	42
Q 48 hours for a total of 2 doses	0-24%	8
Q 48 hours for a total of 2 doses	25-49%	1
Q 48 hours for a total of 2 doses	__TOTAL_NONMISSING__	51
Q 48 hours for a total of 2 doses	__N_UNIQUE__	3
Q 72 hours for a total of 2 doses	Never	43
Q 72 hours for a total of 2 doses	0-24%	8
Q 72 hours for a total of 2 doses	__TOTAL_NONMISSING__	51
Q 72 hours for a total of 2 doses	__N_UNIQUE__	2
IV Iron + EPA instead of blood transfusion	Seldom perform	30
IV Iron + EPA instead of blood transfusion	None of my patients	8
IV Iron + EPA instead of blood transfusion	75% of patients	3
IV Iron + EPA instead of blood transfusion	50% of patients	3
IV Iron + EPA instead of blood transfusion	Every patients	1
IV Iron + EPA instead of blood transfusion	__TOTAL_NONMISSING__	45
IV Iron + EPA instead of blood transfusion	__N_UNIQUE__	5
Lactic acidosis	None of my patients	29
Lactic acidosis	Seldom perform	14
Lactic acidosis	75% of my patients	1
Lactic acidosis	50% of patients	1
Lactic acidosis	__TOTAL_NONMISSING__	45
Lactic acidosis	__N_UNIQUE__	4
Severe acidosis requiring high dose inotropic support	None of my patients	27
Severe acidosis requiring high dose inotropic support	Seldom perform	14
Severe acidosis requiring high dose inotropic support	50% of patients	2
Severe acidosis requiring high dose inotropic support	Every patient	1
Severe acidosis requiring high dose inotropic support	75% of my patients	1
Severe acidosis requiring high dose inotropic support	__TOTAL_NONMISSING__	45
Severe acidosis requiring high dose inotropic support	__N_UNIQUE__	5

## Sheet: Data_Dictionary_R1
Variable	Type	Description	Values/Range
Respondent_ID	string	De-identified respondent code	R1_01 etc
Hemodynamic changes	numeric	Survey response (see column header for item wording)	1.0 to 7.0
Inflammation	numeric	Survey response (see column header for item wording)	1.0 to 7.0
Nephrotoxicity	numeric	Survey response (see column header for item wording)	2.0 to 6.0
Obstruction	numeric	Survey response (see column header for item wording)	1.0 to 7.0
Decreased effective blood volume	numeric	Survey response (see column header for item wording)	1.0 to 6.0
Intratubular obstruction	numeric	Survey response (see column header for item wording)	2.0 to 7.0
Acute interstitial nephritis	numeric	Survey response (see column header for item wording)	1.0 to 7.0
AKI evolution that does not follow typical course	categorical	Survey response (see column header for item wording)	Seldom perform; 75% of patients; None of my patients; Every patient; 50% of patients
Serum creatinine levels or changes higher than what is expected in ICU-acquired AKI	categorical	Survey response (see column header for item wording)	None of my patients; Seldom perform; 50% of patients; 75% of patients
Increased creatinine without evidence of uremia	categorical	Survey response (see column header for item wording)	None of my patients; Seldom perform; 50% of patients; 75% of patients
Nonoliguric AKI	categorical	Survey response (see column header for item wording)	None of my patients; Seldom perform; 50% of patients
Proteinuria greater than 3gm/day	categorical	Survey response (see column header for item wording)	Seldom perform; Every patient; None of my patients; 75% of patients; 50% of patients
Presence of dysmorphic RBC	categorical	Survey response (see column header for item wording)	Seldom perform; Every patient; None of my patients; 75% of patients; 50% of patients
Findings suspicious for acute interstitial nephritis	categorical	Survey response (see column header for item wording)	Seldom perform; Every patient; 75% of patients; None of my patients; 50% of patients
Other	categorical	Survey response (see column header for item wording)	Seldom perform; None of my patients; 75% of patients; 50% of patients; Every patient
Cystatin C	numeric	Survey response (see column header for item wording)	1.0 to 7.0
Urine NGAL	numeric	Survey response (see column header for item wording)	1.0 to 6.0
Plasma NGAL	numeric	Survey response (see column header for item wording)	2.0 to 7.0
Ur & Plasma Liver type fatty acid binding protein(LFABP)	numeric	Survey response (see column header for item wording)	1.0 to 7.0
Plasma Retinol binding protein	numeric	Survey response (see column header for item wording)	2.0 to 7.0
Plasma Proenkephalin A	numeric	Survey response (see column header for item wording)	1.0 to 7.0
Others	numeric	Survey response (see column header for item wording)	1.0 to 7.0
Plasma NGAL.1	numeric	Survey response (see column header for item wording)	1.0 to 7.0
Urine NGAL.1	numeric	Survey response (see column header for item wording)	1.0 to 7.0
Kidney injury molecule -1	numeric	Survey response (see column header for item wording)	1.0 to 6.0
L-FABP	numeric	Survey response (see column header for item wording)	1.0 to 6.0
Cell cycle arrest markers	numeric	Survey response (see column header for item wording)	1.0 to 7.0
Others.1	numeric	Survey response (see column header for item wording)	1.0 to 7.0
Plasma NGAL.2	numeric	Survey response (see column header for item wording)	1.0 to 7.0
Urine NGAL.2	numeric	Survey response (see column header for item wording)	1.0 to 7.0
Kidney injury molecule-1	numeric	Survey response (see column header for item wording)	1.0 to 7.0
L-FABP.1	numeric	Survey response (see column header for item wording)	1.0 to 7.0
IL-18.1	numeric	Survey response (see column header for item wording)	2.0 to 7.0
Cell cycle arrest markers.1	numeric	Survey response (see column header for item wording)	1.0 to 7.0
Others.2	numeric	Survey response (see column header for item wording)	1.0 to 7.0
Q 24 hrs	numeric	Survey response (see column header for item wording)	1.0 to 6.0
Q 48 hrs	numeric	Survey response (see column header for item wording)	1.0 to 5.0
Q 72 hrs	numeric	Survey response (see column header for item wording)	2.0 to 5.0
Q 96 hrs	numeric	Survey response (see column header for item wording)	1.0 to 5.0
Weekly	numeric	Survey response (see column header for item wording)	1.0 to 6.0
Other.1	numeric	Survey response (see column header for item wording)	1.0 to 6.0
FeNa	categorical	Survey response (see column header for item wording)	Seldom perform; 50% of patients; None of my patients; 75% of patients; Every patients
FeUrea	categorical	Survey response (see column header for item wording)	None of my patients; Every patients; Seldom perform; 50% of patients; 75% of patients
Spot Ur. Na	categorical	Survey response (see column header for item wording)	Seldom perform; None of my patients; Every patients; 50% of patients; 75% of patients
BUN/Creatinine ratio	categorical	Survey response (see column header for item wording)	None of my patients; 75% of patients; Seldom perform; 50% of patients; Every patients
Ur. Osmolality	categorical	Survey response (see column header for item wording)	Seldom perform; Every patients; 50% of patients; 75% of patients; None of my patients
While on ACEI/ARB	categorical	Survey response (see column header for item wording)	0-24%; 1; 25-49%; 50-74%; Never; 75-99%
CKD stage 2 without proteinuria	categorical	Survey response (see column header for item wording)	25-49%; 1; 0-24%; 50-74%; 75-99%; Never
CKD stage 2 with proteinuria	categorical	Survey response (see column header for item wording)	0-24%; 1; 25-49%; 50-74%; 75-99%; Never
CKD stage 3 without proteinuria	categorical	Survey response (see column header for item wording)	0-24%; 1; 50-74%; 25-49%; 75-99%; Never
CKD stage 3 with proteinuria	categorical	Survey response (see column header for item wording)	0-24%; 1; 25-49%; 50-74%; Never; 75-99%
CKD stage 4	categorical	Survey response (see column header for item wording)	0-24%; 50-74%; Never; 25-49%; 75-99%; 1
CKD stage 5	categorical	Survey response (see column header for item wording)	25-49%; 1; 0-24%; Never; 75-99%; 50-74%
AKI Stage 1 without proteinuria	categorical	Survey response (see column header for item wording)	0-24%; 1; 75-99%; 25-49%; 50-74%; Never
AKI Stage 1 with proteinuria	categorical	Survey response (see column header for item wording)	0-24%; 1; 75-99%; 25-49%; 50-74%; Never
AKI Stage 2 without proteinuria	categorical	Survey response (see column header for item wording)	0-24%; Never; 25-49%; 75-99%; 50-74%; 1
AKI Stage 2 with proteinuria	categorical	Survey response (see column header for item wording)	Never; 0-24%; 25-49%; 75-99%; 50-74%; 1
AKI Stage 3 without proteinuria	categorical	Survey response (see column header for item wording)	Never; 0-24%; 25-49%; 75-99%; 50-74%; 1
AKI Stage 3 with proteinuria	categorical	Survey response (see column header for item wording)	Never; 0-24%; 25-49%; 75-99%; 50-74%; 1
AKD without proteinuria	categorical	Survey response (see column header for item wording)	0-24%; 1; 25-49%; 75-99%; 50-74%; Never
AKD with proteinuria	categorical	Survey response (see column header for item wording)	Never; 1; 0-24%; 25-49%; 75-99%; 50-74%
Darbepoetin	categorical	Survey response (see column header for item wording)	Never; 0-24%; 75-99%; 50-74%; 25-49%
Epoetin	categorical	Survey response (see column header for item wording)	0-24%; 1; 25-49%; Never; 75-99%; 50-74%
Peginesatide	categorical	Survey response (see column header for item wording)	Never; 0-24%
Roxadustat	categorical	Survey response (see column header for item wording)	Never; 0-24%
Daprodustat	categorical	Survey response (see column header for item wording)	Never; 0-24%
IV iron infusion	categorical	Survey response (see column header for item wording)	0-24%; Never; 25-49%; 50-74%; 1
Blood transfusion	categorical	Survey response (see column header for item wording)	25-49%; 0-24%; 50-74%; 75-99%; Never; 1
Diabetic ketoacidosis, pH less than 7.2	categorical	Survey response (see column header for item wording)	0-24%; 1; 75-99%; 25-49%; 50-74%; Never
Lactic acidosis, pH less than 7.2	categorical	Survey response (see column header for item wording)	25-49%; 1; 50-74%; 0-24%; Never; 75-99%
Prevention of contrast associated AKI	categorical	Survey response (see column header for item wording)	Never; 50-74%; 0-24%; 25-49%; 1
Rhabdomyolysis	categorical	Survey response (see column header for item wording)	0-24%; 75-99%; 1; 25-49%; 50-74%; Never
Tumor lysis syndrome	categorical	Survey response (see column header for item wording)	25-49%; 75-99%; Never; 0-24%; 50-74%; 1
Renal biopsy	categorical	Survey response (see column header for item wording)	Never; 1; 0-24%; 50-74%; 25-49%; 75-99%
Percutaneous intervention	categorical	Survey response (see column header for item wording)	0-24%; Never; 25-49%; 75-99%
Neurosurgical procedure	categorical	Survey response (see column header for item wording)	0-24%; 50-74%; Never; 25-49%; 75-99%; 1
Laparotomy	categorical	Survey response (see column header for item wording)	Never; 0-24%; 75-99%; 50-74%; 1
On dual antiplatelet therapy	categorical	Survey response (see column header for item wording)	Never; 0-24%; 25-49%; 75-99%; 1
On dual antiplatelet therapy and anticoagulation	categorical	Survey response (see column header for item wording)	Never; 0-24%; 25-49%; 75-99%; 1
On novel oral anticoagulation therapy with active bleeding	categorical	Survey response (see column header for item wording)	0-24%; Never; 25-49%; 1; 50-74%; 75-99%
Renal biopsy.1	categorical	Survey response (see column header for item wording)	0-24%; 1; Never; 25-49%; 50-74%; 75-99%
Percutaneous intervention.1	categorical	Survey response (see column header for item wording)	0-24%; 1; Never; 25-49%; 50-74%; 75-99%
Neurosurgical procedure.1	categorical	Survey response (see column header for item wording)	Never; 1; 0-24%; 25-49%; 50-74%; 75-99%
Laparotomy.1	categorical	Survey response (see column header for item wording)	0-24%; Never; 1; 50-74%; 75-99%; 25-49%
On dual antiplatelet therapy.1	categorical	Survey response (see column header for item wording)	Never; 0-24%; 25-49%; 1; 50-74%; 75-99%
On dual antiplatelet therapy and anticoagulation.1	categorical	Survey response (see column header for item wording)	Never; 0-24%; 25-49%; 1; 50-74%; 75-99%
On novel oral anticoagulation therapy with active bleeding.1	categorical	Survey response (see column header for item wording)	Never; 0-24%; 25-49%; 50-74%; 1; 75-99%
Renal biopsy.2	categorical	Survey response (see column header for item wording)	Never; 1; 0-24%; 50-74%; 25-49%; 75-99%
Percutaneous intervention.2	categorical	Survey response (see column header for item wording)	Never; 1; 0-24%; 50-74%; 25-49%; 75-99%
Neurosurgical procedure.2	categorical	Survey response (see column header for item wording)	Never; 1; 0-24%; 75-99%; 25-49%; 50-74%
Laparotomy.2	categorical	Survey response (see column header for item wording)	0-24%; Never; 1; 50-74%; 25-49%
On dual antiplatelet therapy.2	categorical	Survey response (see column header for item wording)	Never; 0-24%; 25-49%; 1; 50-74%
On dual antiplatelet therapy and anticoagulation.2	categorical	Survey response (see column header for item wording)	Never; 0-24%; 25-49%; 1; 50-74%; 75-99%
On novel oral anticoagulation therapy with active bleeding.2	categorical	Survey response (see column header for item wording)	Never; 25-49%; 75-99%; 0-24%; 50-74%; 1
Renal biopsy.3	categorical	Survey response (see column header for item wording)	Never; 1; 75-99%; 0-24%; 25-49%; 50-74%
Percutaneous intervention.3	categorical	Survey response (see column header for item wording)	Never; 1; 75-99%; 0-24%; 25-49%; 50-74%
Neurosurgical procedure.3	categorical	Survey response (see column header for item wording)	Never; 1; 75-99%; 0-24%; 25-49%; 50-74%
Laparotomy.3	categorical	Survey response (see column header for item wording)	Never; 75-99%; 0-24%; 25-49%; 1; 50-74%
On dual antiplatelet therapy.3	categorical	Survey response (see column header for item wording)	Never; 75-99%; 0-24%; 25-49%; 1; 50-74%
On dual antiplatelet therapy and anticoagulation.3	categorical	Survey response (see column header for item wording)	Never; 75-99%; 25-49%; 0-24%; 50-74%; 1
On novel oral anticoagulation therapy with active bleeding.3	categorical	Survey response (see column header for item wording)	Never; 75-99%; 1; 25-49%; 0-24%; 50-74%
Renal biopsy.4	categorical	Survey response (see column header for item wording)	Never; 0-24%; 1; 50-74%; 25-49%
Percutaneous intervention.4	categorical	Survey response (see column header for item wording)	Never; 0-24%; 1; 50-74%; 25-49%; 75-99%
Neurosurgical procedure.4	categorical	Survey response (see column header for item wording)	Never; 0-24%; 25-49%; 1; 50-74%; 75-99%
Laparotomy.4	categorical	Survey response (see column header for item wording)	Never; 0-24%; 1; 50-74%; 25-49%
On dual antiplatelet therapy.4	categorical	Survey response (see column header for item wording)	Never; 0-24%; 25-49%; 1; 50-74%; 75-99%
On dual antiplatelet therapy and anticoagulation.4	categorical	Survey response (see column header for item wording)	Never; 0-24%; 25-49%; 1; 50-74%; 75-99%
On novel oral anticoagulation therapy and active bleeding	categorical	Survey response (see column header for item wording)	Never; 0-24%; 25-49%; 1; 50-74%; 75-99%
Q 12 hours for a total of 2 doses	categorical	Survey response (see column header for item wording)	0-24%; 1; Never; 50-74%; 25-49%; 75-99%
Q 12 hours for a total of 3 doses	categorical	Survey response (see column header for item wording)	Never; 25-49%; 0-24%; 1; 50-74%
Q 24 hours for a total of 2 doses	categorical	Survey response (see column header for item wording)	Never; 25-49%; 0-24%
Q 24 hours for a total of 3 doses	categorical	Survey response (see column header for item wording)	Never; 0-24%; 25-49%
Q 48 hours for a total of 2 doses	categorical	Survey response (see column header for item wording)	Never; 0-24%; 25-49%
Q 72 hours for a total of 2 doses	categorical	Survey response (see column header for item wording)	Never; 0-24%

## Sheet: Data_Dictionary_R2
Variable	Type	Description	Values/Range
Respondent_ID	string	De-identified respondent code	R1_01 etc
Hemodynamic changes	numeric	Survey response (see column header for item wording)	1.0 to 7.0
Inflammation	numeric	Survey response (see column header for item wording)	1.0 to 7.0
Nephrotoxicity	numeric	Survey response (see column header for item wording)	2.0 to 6.0
Obstruction	numeric	Survey response (see column header for item wording)	1.0 to 7.0
Decreased effective blood volume	numeric	Survey response (see column header for item wording)	1.0 to 6.0
Intratubular obstruction	numeric	Survey response (see column header for item wording)	2.0 to 7.0
Acute interstitial nephritis	numeric	Survey response (see column header for item wording)	1.0 to 7.0
AKI evolution that does not follow typical course	categorical	Survey response (see column header for item wording)	Seldom perform; 50% of patients; None of my patients; 75% of patients; Every patient
Serum creatinine levels or changes higher than what is expected in ICU-acquired AKI	categorical	Survey response (see column header for item wording)	Seldom perform; None of my patients; 50% of patients; 75% of patients
Increased creatinine without evidence of uremia	categorical	Survey response (see column header for item wording)	None of my patients; Seldom perform; 75% of patients; 50% of patients
Nonoliguric AKI	categorical	Survey response (see column header for item wording)	None of my patients; Seldom perform; 50% of patients
Proteinuria greater than 3gm/day	categorical	Survey response (see column header for item wording)	75% of patients; None of my patients; 50% of patients; Every patient; Seldom perform
Presence of dysmorphic RBC	categorical	Survey response (see column header for item wording)	Every patient; Seldom perform; 50% of patients; None of my patients; 75% of patients
Findings suspicious for acute interstitial nephritis	categorical	Survey response (see column header for item wording)	Seldom perform; 75% of patients; None of my patients; 50% of patients; Every patient
Other	categorical	Survey response (see column header for item wording)	75% of patients; Seldom perform; None of my patients; Every patient; 50% of patients
Cystatin C	numeric	Survey response (see column header for item wording)	1.0 to 7.0
Urine NGAL	numeric	Survey response (see column header for item wording)	1.0 to 6.0
Plasma NGAL	numeric	Survey response (see column header for item wording)	2.0 to 7.0
Ur & Plasma Liver type fatty acid binding protein(LFABP)	numeric	Survey response (see column header for item wording)	1.0 to 7.0
Plasma Retinol binding protein	numeric	Survey response (see column header for item wording)	2.0 to 7.0
Plasma Proenkephalin A	numeric	Survey response (see column header for item wording)	1.0 to 7.0
Others	numeric	Survey response (see column header for item wording)	1.0 to 7.0
Plasma NGAL.1	numeric	Survey response (see column header for item wording)	1.0 to 7.0
Urine NGAL.1	numeric	Survey response (see column header for item wording)	1.0 to 7.0
Kidney injury molecule -1	numeric	Survey response (see column header for item wording)	1.0 to 6.0
L-FABP	numeric	Survey response (see column header for item wording)	1.0 to 6.0
Cell cycle arrest markers	numeric	Survey response (see column header for item wording)	1.0 to 7.0
Others.1	numeric	Survey response (see column header for item wording)	1.0 to 7.0
Plasma NGAL.2	numeric	Survey response (see column header for item wording)	1.0 to 7.0
Urine NGAL.2	numeric	Survey response (see column header for item wording)	1.0 to 7.0
Kidney injury molecule-1	numeric	Survey response (see column header for item wording)	1.0 to 7.0
L-FABP.1	numeric	Survey response (see column header for item wording)	1.0 to 7.0
IL-18.1	numeric	Survey response (see column header for item wording)	2.0 to 7.0
Cell cycle arrest markers.1	numeric	Survey response (see column header for item wording)	1.0 to 7.0
Others.2	numeric	Survey response (see column header for item wording)	1.0 to 7.0
Q 24 hrs	numeric	Survey response (see column header for item wording)	1.0 to 6.0
Q 48 hrs	numeric	Survey response (see column header for item wording)	1.0 to 5.0
Q 72 hrs	numeric	Survey response (see column header for item wording)	2.0 to 5.0
Q 96 hrs	numeric	Survey response (see column header for item wording)	1.0 to 5.0
Weekly	numeric	Survey response (see column header for item wording)	1.0 to 6.0
Other.1	numeric	Survey response (see column header for item wording)	1.0 to 6.0
FeNa	categorical	Survey response (see column header for item wording)	Seldom perform; 50% of patients; 75% of patients; Every patients; None of my patients
FeUrea	categorical	Survey response (see column header for item wording)	Seldom perform; 50% of patients; None of my patients; 75% of patients; Every patients
Spot Ur. Na	categorical	Survey response (see column header for item wording)	Seldom perform; 50% of patients; Every patients; None of my patients; 75% of patients
BUN/Creatinine ratio	categorical	Survey response (see column header for item wording)	Seldom perform; 50% of patients; None of my patients; 75% of patients; Every patients
Ur. Osmolality	categorical	Survey response (see column header for item wording)	75% of patients; 50% of patients; Seldom perform; Every patients; None of my patients
While on ACEI/ARB	categorical	Survey response (see column header for item wording)	Never; 0-24%; 50-74%; 1; 25-49%; 75-99%
CKD stage 2 without proteinuria	categorical	Survey response (see column header for item wording)	25-49%; Never; 0-24%; 1; 50-74%; 75-99%
CKD stage 2 with proteinuria	categorical	Survey response (see column header for item wording)	25-49%; Never; 0-24%; 1; 50-74%; 75-99%
CKD stage 3 without proteinuria	categorical	Survey response (see column header for item wording)	0-24%; Never; 25-49%; 75-99%; 50-74%; 1
CKD stage 3 with proteinuria	categorical	Survey response (see column header for item wording)	0-24%; Never; 25-49%; 50-74%; 1; 75-99%
CKD stage 4	categorical	Survey response (see column header for item wording)	0-24%; Never; 25-49%; 50-74%; 75-99%; 1
CKD stage 5	categorical	Survey response (see column header for item wording)	0-24%; Never; 25-49%; 75-99%; 50-74%; 1
AKI Stage 1 without proteinuria	categorical	Survey response (see column header for item wording)	0-24%; Never; 25-49%; 50-74%; 75-99%; 1
AKI Stage 1 with proteinuria	categorical	Survey response (see column header for item wording)	0-24%; Never; 25-49%; 50-74%; 75-99%; 1
AKI Stage 2 without proteinuria	categorical	Survey response (see column header for item wording)	0-24%; Never; 50-74%; 25-49%; 75-99%; 1
AKI Stage 2 with proteinuria	categorical	Survey response (see column header for item wording)	0-24%; Never; 25-49%; 75-99%; 50-74%; 1
AKI Stage 3 without proteinuria	categorical	Survey response (see column header for item wording)	0-24%; Never; 75-99%; 25-49%; 50-74%; 1
AKI Stage 3 with proteinuria	categorical	Survey response (see column header for item wording)	0-24%; Never; 75-99%; 25-49%; 50-74%; 1
AKD without proteinuria	categorical	Survey response (see column header for item wording)	0-24%; Never; 25-49%; 75-99%; 50-74%; 1
AKD with proteinuria	categorical	Survey response (see column header for item wording)	0-24%; Never; 25-49%; 75-99%; 50-74%; 1
Darbepoetin	categorical	Survey response (see column header for item wording)	0-24%; Never; 75-99%; 25-49%; 50-74%
Epoetin	categorical	Survey response (see column header for item wording)	0-24%; Never; 75-99%; 25-49%; 50-74%; 1
Peginesatide	categorical	Survey response (see column header for item wording)	Never; 0-24%
Roxadustat	categorical	Survey response (see column header for item wording)	Never; 0-24%
Daprodustat	categorical	Survey response (see column header for item wording)	Never; 0-24%
IV iron infusion	categorical	Survey response (see column header for item wording)	0-24%; Never; 1; 50-74%; 25-49%
Blood transfusion	categorical	Survey response (see column header for item wording)	25-49%; Never; 50-74%; 1; 75-99%; 0-24%
Diabetic ketoacidosis, pH less than 7.2	categorical	Survey response (see column header for item wording)	0-24%; Never; 50-74%; 75-99%; 1; 25-49%
Lactic acidosis, pH less than 7.2	categorical	Survey response (see column header for item wording)	0-24%; 25-49%; 50-74%; 75-99%; 1; Never
Prevention of contrast associated AKI	categorical	Survey response (see column header for item wording)	0-24%; Never; 25-49%; 1; 50-74%
Rhabdomyolysis	categorical	Survey response (see column header for item wording)	Never; 0-24%; 25-49%; 75-99%; 1; 50-74%
Tumor lysis syndrome	categorical	Survey response (see column header for item wording)	Never; 0-24%; 75-99%; 1; 50-74%; 25-49%
Renal biopsy	categorical	Survey response (see column header for item wording)	Never; 0-24%; 1; 25-49%; 75-99%; 50-74%
Percutaneous intervention	categorical	Survey response (see column header for item wording)	Never; 0-24%; 75-99%; 25-49%
Neurosurgical procedure	categorical	Survey response (see column header for item wording)	0-24%; 1; 25-49%; 75-99%; Never; 50-74%
Laparotomy	categorical	Survey response (see column header for item wording)	Never; 0-24%; 75-99%; 1; 50-74%
On dual antiplatelet therapy	categorical	Survey response (see column header for item wording)	Never; 25-49%; 0-24%; 75-99%; 1
On dual antiplatelet therapy and anticoagulation	categorical	Survey response (see column header for item wording)	0-24%; Never; 25-49%; 75-99%; 1
On novel oral anticoagulation therapy with active bleeding	categorical	Survey response (see column header for item wording)	Never; 25-49%; 0-24%; 50-74%; 1; 75-99%
Renal biopsy.1	categorical	Survey response (see column header for item wording)	0-24%; Never; 50-74%; 1; 75-99%; 25-49%
Percutaneous intervention.1	categorical	Survey response (see column header for item wording)	Never; 0-24%; 50-74%; 1; 25-49%; 75-99%
Neurosurgical procedure.1	categorical	Survey response (see column header for item wording)	0-24%; 25-49%; 50-74%; 1; Never; 75-99%
Laparotomy.1	categorical	Survey response (see column header for item wording)	Never; 0-24%; 50-74%; 1; 25-49%; 75-99%
On dual antiplatelet therapy.1	categorical	Survey response (see column header for item wording)	Never; 25-49%; 50-74%; 0-24%; 1; 75-99%
On dual antiplatelet therapy and anticoagulation.1	categorical	Survey response (see column header for item wording)	0-24%; Never; 25-49%; 50-74%; 1; 75-99%
On novel oral anticoagulation therapy with active bleeding.1	categorical	Survey response (see column header for item wording)	Never; 25-49%; 50-74%; 75-99%; 1; 0-24%
Renal biopsy.2	categorical	Survey response (see column header for item wording)	0-24%; Never; 1; 25-49%; 75-99%; 50-74%
Percutaneous intervention.2	categorical	Survey response (see column header for item wording)	Never; 0-24%; 1; 50-74%; 25-49%; 75-99%
Neurosurgical procedure.2	categorical	Survey response (see column header for item wording)	0-24%; 25-49%; 1; Never; 75-99%; 50-74%
Laparotomy.2	categorical	Survey response (see column header for item wording)	Never; 0-24%; 1; 50-74%; 25-49%
On dual antiplatelet therapy.2	categorical	Survey response (see column header for item wording)	Never; 25-49%; 0-24%; 50-74%; 1
On dual antiplatelet therapy and anticoagulation.2	categorical	Survey response (see column header for item wording)	0-24%; Never; 25-49%; 50-74%; 1; 75-99%
On novel oral anticoagulation therapy with active bleeding.2	categorical	Survey response (see column header for item wording)	Never; 25-49%; 0-24%; 75-99%; 1; 50-74%
Renal biopsy.3	categorical	Survey response (see column header for item wording)	25-49%; 0-24%; Never; 50-74%; 75-99%; 1
Percutaneous intervention.3	categorical	Survey response (see column header for item wording)	Never; 0-24%; 75-99%; 25-49%; 50-74%; 1
Neurosurgical procedure.3	categorical	Survey response (see column header for item wording)	0-24%; 25-49%; Never; 75-99%; 1; 50-74%
Laparotomy.3	categorical	Survey response (see column header for item wording)	Never; 0-24%; 75-99%; 25-49%; 1; 50-74%
On dual antiplatelet therapy.3	categorical	Survey response (see column header for item wording)	Never; 0-24%; 25-49%; 75-99%; 50-74%; 1
On dual antiplatelet therapy and anticoagulation.3	categorical	Survey response (see column header for item wording)	0-24%; 25-49%; Never; 75-99%; 50-74%; 1
On novel oral anticoagulation therapy with active bleeding.3	categorical	Survey response (see column header for item wording)	Never; 0-24%; 25-49%; 1; 75-99%; 50-74%
Renal biopsy.4	categorical	Survey response (see column header for item wording)	Never; 0-24%; 25-49%; 1; 50-74%
Percutaneous intervention.4	categorical	Survey response (see column header for item wording)	Never; 0-24%; 25-49%; 1; 75-99%; 50-74%
Neurosurgical procedure.4	categorical	Survey response (see column header for item wording)	Never; 25-49%; 1; 75-99%; 0-24%; 50-74%
Laparotomy.4	categorical	Survey response (see column header for item wording)	Never; 0-24%; 1; 50-74%; 25-49%
On dual antiplatelet therapy.4	categorical	Survey response (see column header for item wording)	Never; 25-49%; 0-24%; 75-99%; 1; 50-74%
On dual antiplatelet therapy and anticoagulation.4	categorical	Survey response (see column header for item wording)	Never; 25-49%; 0-24%; 75-99%; 1; 50-74%
On novel oral anticoagulation therapy and active bleeding	categorical	Survey response (see column header for item wording)	Never; 25-49%; 0-24%; 75-99%; 1; 50-74%
Q 12 hours for a total of 2 doses	categorical	Survey response (see column header for item wording)	25-49%; 0-24%; Never; 1; 50-74%; 75-99%
Q 12 hours for a total of 3 doses	categorical	Survey response (see column header for item wording)	Never; 0-24%; 1; 25-49%; 50-74%
Q 24 hours for a total of 2 doses	categorical	Survey response (see column header for item wording)	0-24%; 25-49%; Never
Q 24 hours for a total of 3 doses	categorical	Survey response (see column header for item wording)	Never; 25-49%; 0-24%
Q 48 hours for a total of 2 doses	categorical	Survey response (see column header for item wording)	Never; 25-49%; 0-24%
Q 72 hours for a total of 2 doses	categorical	Survey response (see column header for item wording)	Never; 0-24%
Nephrotoxicity.1	numeric	Survey response (see column header for item wording)	1.0 to 4.0
Obstruction.1	numeric	Survey response (see column header for item wording)	2.0 to 4.0
Cast or pigment nephropathy	numeric	Survey response (see column header for item wording)	1.0 to 4.0
Acute interstitial nephritis.1	numeric	Survey response (see column header for item wording)	1.0 to 4.0
Rapid proliferative glomerulonephritis	numeric	Survey response (see column header for item wording)	1.0 to 4.0
Post kidney transplant	numeric	Survey response (see column header for item wording)	1.0 to 4.0
Post solid organ transplant	numeric	Survey response (see column header for item wording)	1.0 to 4.0
Post bone marrow transplant	numeric	Survey response (see column header for item wording)	1.0 to 4.0
Cell cycle arrest markers(Nephrochek, TIMP-2*IGFBP7)	numeric	Survey response (see column header for item wording)	1.0 to 3.0
Cystatin C.1	numeric	Survey response (see column header for item wording)	1.0 to 3.0
Urine NGAL.3	numeric	Survey response (see column header for item wording)	1.0 to 3.0
IV Iron + EPA instead of blood transfusion	categorical	Survey response (see column header for item wording)	Seldom perform; None of my patients; 75% of patients; 50% of patients; Every patients
Lactic acidosis	categorical	Survey response (see column header for item wording)	None of my patients; 75% of my patients; Seldom perform; 50% of patients
Severe acidosis requiring high dose inotropic support	categorical	Survey response (see column header for item wording)	None of my patients; 50% of patients; Seldom perform; Every patient; 75% of my patients
BUN >100	numeric	Survey response (see column header for item wording)	1.0 to 3.0
Platelets < 100,000	numeric	Survey response (see column header for item wording)	2.0 to 3.0
Platelets < 50,000	numeric	Survey response (see column header for item wording)	1.0 to 3.0
BUN >100.1	numeric	Survey response (see column header for item wording)	1.0 to 3.0
Platelets < 100,000.1	numeric	Survey response (see column header for item wording)	1.0 to 3.0
Platelets < 50,000.1	numeric	Survey response (see column header for item wording)	1.0 to 3.0
